# Supplementary material for: Genetic Characterization of Spring Wheat Germplasm for Macro-, Microelements and Trace Metals
Source: Plants (Basel). 2022 Aug 21;11(16):2173. doi: 10.3390/plants11162173 (PMC9412593; doi:10.3390/plants11162173)
Supplement: Supplementary file 1 [file plants-11-02173-s001.zip]

Archive with 3 entries (3 files):
- plants-1864911-supplementary.pdf
- Table S3.xlsx
- Table S6.xlsx
