# Supplementary material for: Genetic Characterization of Spring Wheat Germplasm for Macro-, Microelements and Trace Metals
Source: Plants (Basel). 2022 Aug 21;11(16):2173. doi: 10.3390/plants11162173 (PMC9412593; doi:10.3390/plants11162173)
Supplement: Supplementary file 1 [file plants-11-02173-s001.zip › Table S3.xlsx]

## Sheet: Sheet1
Table S3. SNPs with effects on grain elemental composition identified in GDP using GWAS.
SORT	SORT	ELEMENT	Cropping year	ADJ/ORIG	SNP	CHROM	POS	log10Trans	QTL Region	REF	ALT	Effect	SE	p-value	SELECT
1	GROUP 1: THE SAME SNP FOR AN ELEMENT IN TWO YEARS EITHER ORIGINAL OR ADJUSTED
2	1285	Ca	2018	A	S3B_807804964	3B	807804964	3.56686	442	A	G	37.6736	10.0693	0.000271108	1
3	1286	Ca	2017	O	S3B_807804964	3B	807804964	3.66658	442	A	G	39.8913	10.4842	0.000215488	1
4	1287	Ca	2018	O	S3B_807804964	3B	807804964	3.94209	442	A	G	39.9957	10.0582	0.000114263	1
5	2115	Ca	2017	O	S5D_43408942	5D	43408942	3.53043	749	G	A	30.3242	8.15587	0.000294832	1
6	2116	Ca	2018	O	S5D_43408942	5D	43408942	3.68501	749	G	A	29.9214	7.83997	0.000206535	1
7	2502	Ca	2018	A	S6D_27846508	6D	27846508	3.75455	878	T	A	28.0118	7.25649	0.000175975	1
8	2503	Ca	2017	O	S6D_27846508	6D	27846508	4.05158	878	T	A	30.4499	7.53111	8.88e-05	1
9	2501	Ca	2018	O	S6D_27846508	6D	27846508	3.66703	878	T	A	27.791	7.30349	0.000215265	1
10															3
11	744	Cd	2017	O	S2A_751844369	2A	751844369	3.86976	231	A	G	0.00833168	0.00211899	0.00013497	1
12	745	Cd	2018	O	S2A_751844369	2A	751844369	4.88102	231	A	G	0.00650998	0.00143808	1.32e-05	1
13	881	Cd	2017	O	S2B_772063522	2B	772063522	4.61284	297	C	G	0.0155421	0.00355297	2.44e-05	1
14	880	Cd	2018	O	S2B_772063522	2B	772063522	3.87176	297	C	G	0.00976162	0.00248189	0.00013435	1
15	896	Cd	2017	O	S2B_780665986	2B	780665986	4.14804	300	T	C	-0.00478474	0.00116661	7.11e-05	1
16	897	Cd	2018	O	S2B_780665986	2B	780665986	4.85599	300	T	C	-0.00359075	0.000795688	1.39e-05	1
17	772	Cd	2017	O	S2B_88259062	2B	88259062	3.94957	246	G	T	0.00739814	0.00185835	0.000112314	1
18	771	Cd	2018	O	S2B_88259062	2B	88259062	3.5286	246	G	T	0.00479943	0.00129124	0.000296075	1
19	777	Cd	2017	O	S2B_90578567	2B	90578567	3.63393	247	G	A	0.00625216	0.00165218	0.000232309	1
20	778	Cd	2018	O	S2B_90578567	2B	90578567	3.82452	247	G	A	0.00443704	0.00113658	0.000149791	1
21	779	Cd	2017	O	S2B_90578575	2B	90578575	3.63393	247	G	T	0.00625216	0.00165218	0.000232309	1
22	780	Cd	2018	O	S2B_90578575	2B	90578575	3.82452	247	G	T	0.00443704	0.00113658	0.000149791	1
23	1357	Cd	2018	A	S3D_550209436	3D	550209436	4.03048	482	G	A	-0.0079567	0.00197417	9.32e-05	1
24	1356	Cd	2017	O	S3D_550209436	3D	550209436	3.71946	482	G	A	-0.0122639	0.0031952	0.000190784	1
25	1679	Cd	2017	A	S4D_11471805	4D	11471805	3.86822	592	C	T	0.0101198	0.00257439	0.00013545	1
26	1680	Cd	2018	A	S4D_11471805	4D	11471805	4.24673	592	C	T	0.00742545	0.0017848	5.67e-05	1
27	1678	Cd	2018	O	S4D_11471805	4D	11471805	3.77357	592	C	T	0.00773937	0.00199874	0.000168435	1
28	2151	Cd	2017	O	S5D_486749507	5D	486749507	4.50094	768	C	T	0.0144526	0.00335348	3.16e-05	1
29	2150	Cd	2018	O	S5D_486749507	5D	486749507	3.54977	768	C	T	0.00876866	0.00235053	0.00028199	1
30	2154	Cd	2017	O	S5D_486749523	5D	486749523	4.50094	768	A	T	0.0144526	0.00335348	3.16e-05	1
31	2153	Cd	2018	O	S5D_486749523	5D	486749523	3.54977	768	A	T	0.00876866	0.00235053	0.00028199	1
32	3051	Cd	2017	O	S7B_677743542	7B	677743542	3.69471	1033	A	G	0.00837103	0.00218985	0.000201972	1
33	3052	Cd	2018	O	S7B_677743542	7B	677743542	3.85365	1033	A	G	0.00591128	0.00150723	0.000140071	1
34	3053	Cd	2017	O	S7B_677743551	7B	677743551	3.69471	1033	C	T	0.00837103	0.00218985	0.000201972	1
35	3054	Cd	2018	O	S7B_677743551	7B	677743551	3.85365	1033	C	T	0.00591128	0.00150723	0.000140071	1
36	3055	Cd	2017	O	S7B_677743552	7B	677743552	3.69471	1033	T	G	0.00837103	0.00218985	0.000201972	1
37	3056	Cd	2018	O	S7B_677743552	7B	677743552	3.85365	1033	T	G	0.00591128	0.00150723	0.000140071	1
38															13
39	2504	Cu	2017	A	S6D_29369738	6D	29369738	3.58805	879	C	G	0.320038	0.0852301	0.000258196	1
40	2505	Cu	2018	A	S6D_29369738	6D	29369738	3.77564	879	C	G	0.281047	0.0725579	0.000167634	1
41															1
42	415	Mg	2017	A	S1B_468389275	1B	468389275	3.77679	112	C	A	38.2436	9.87149	0.000167191	1
43	414	Mg	2018	O	S1B_468389275	1B	468389275	3.71405	112	C	A	60.6636	15.8191	0.000193174	1
44	417	Mg	2017	A	S1B_470419196	1B	470419196	3.98772	113	C	T	38.1613	9.52993	0.000102867	1
45	416	Mg	2018	O	S1B_470419196	1B	470419196	3.85311	113	C	T	59.9607	15.2898	0.000140244	1
46	419	Mg	2017	A	S1B_483598145	1B	483598145	4.24037	114	T	G	51.366	12.3577	5.75e-05	1
47	418	Mg	2018	O	S1B_483598145	1B	483598145	3.62995	114	T	G	75.5648	19.9819	0.000234448	1
48	421	Mg	2017	A	S1B_483598185	1B	483598185	4.24037	114	A	T	51.366	12.3577	5.75e-05	1
49	420	Mg	2018	O	S1B_483598185	1B	483598185	3.62995	114	A	T	75.5648	19.9819	0.000234448	1
50	423	Mg	2017	A	S1B_483598202	1B	483598202	4.24037	114	T	C	51.366	12.3577	5.75e-05	1
51	422	Mg	2018	O	S1B_483598202	1B	483598202	3.62995	114	T	C	75.5648	19.9819	0.000234448	1
52	716	Mg	2017	A	S2A_738732586	2A	738732586	3.81338	227	T	G	48.1959	12.3676	0.00015368	1
53	717	Mg	2018	O	S2A_738732586	2A	738732586	4.15432	227	T	G	80.8248	19.6885	7.01e-05	1
54	718	Mg	2017	A	S2A_738732588	2A	738732588	3.81338	227	T	A	48.1959	12.3676	0.00015368	1
55	719	Mg	2018	O	S2A_738732588	2A	738732588	4.15432	227	T	A	80.8248	19.6885	7.01e-05	1
56	1585	Mg	2017	A	S4B_64816370	4B	64816370	3.77205	562	C	T	46.7189	12.0684	0.000169025	1
57	1586	Mg	2018	O	S4B_64816370	4B	64816370	3.82969	562	C	T	75.4131	19.3016	0.000148017	1
58	1791	Mg	2017	A	S5A_464470946	5A	464470946	3.78258	637	A	G	28.8023	7.42755	0.000164976	1
59	1794	Mg	2018	O	S5A_464470946	5A	464470946	4.4592	637	A	G	50.3931	11.7591	3.47e-05	1
60	1795	Mg	2017	A	S5A_464470971	5A	464470971	3.78258	637	A	G	28.8023	7.42755	0.000164976	1
61	1797	Mg	2018	O	S5A_464470971	5A	464470971	4.4592	637	A	G	50.3931	11.7591	3.47e-05	1
62	1800	Mg	2017	A	S5A_466575980	5A	466575980	3.78258	638	G	A	28.8023	7.42755	0.000164976	1
63	1802	Mg	2018	O	S5A_466575980	5A	466575980	4.4592	638	G	A	50.3931	11.7591	3.47e-05	1
64	2094	Mg	2017	A	S5B_679675578	5B	679675578	3.57926	738	T	C	33.2732	8.87433	0.000263476	1
65	2095	Mg	2018	A	S5B_679675578	5B	679675578	4.37668	738	T	C	21.2311	6.33838	4.2e-05	1
66	2720	Mg	2017	A	S6D_469161928	6D	469161928	4.03387	958	C	G	32.8546	8.14752	9.25e-05	1
67	2719	Mg	2018	A	S6D_469161928	6D	469161928	3.78316	958	C	G	17.5	5.91117	0.000164756	1
68	3087	Mg	2017	A	S7B_723334278	7B	723334278	3.78274	1040	C	T	-52.6552	13.5784	0.000164915	1
69	3085	Mg	2018	O	S7B_723334278	7B	723334278	3.50329	1040	C	T	-80.8085	21.8365	0.000313839	1
70															14
71	684	Mn	2017	A	S2A_24200649	2A	24200649	4.24744	206	G	A	-3.22406	0.774862	5.66e-05	1
72	683	Mn	2018	A	S2A_24200649	2A	24200649	3.96281	206	G	A	-3.1307	0.784806	0.00010894	1
73	686	Mn	2017	A	S2A_24214196	2A	24214196	4.24744	206	T	C	-3.22406	0.774862	5.66e-05	1
74	685	Mn	2018	A	S2A_24214196	2A	24214196	3.96281	206	T	C	-3.1307	0.784806	0.00010894	1
75	1090	Mn	2017	A	S3A_697506434	3A	697506434	3.87636	374	G	T	-2.41146	0.612669	0.000132936	1
76	1089	Mn	2018	A	S3A_697506434	3A	697506434	3.6551	374	G	T	-2.35405	0.619875	0.00022126	1
77	1634	Mn	2017	O	S4B_603519569	4B	603519569	3.98364	579	C	A	-3.53285	0.8828	0.000103838	1
78	1633	Mn	2018	O	S4B_603519569	4B	603519569	3.56381	579	C	A	-3.51842	0.94088	0.000273015	1
79	2974	Mn	2017	A	S7B_574853540	7B	574853540	3.59682	1015	G	T	-1.82333	0.484853	0.000253033	1
80	2976	Mn	2018	A	S7B_574853540	7B	574853540	3.94253	1015	G	T	-1.9328	0.48603	0.000114149	1
81	2975	Mn	2018	O	S7B_574853540	7B	574853540	3.79561	1015	G	T	-2.55332	0.657075	0.000160099	1
82	3073	Mn	2017	A	S7B_720831474	7B	720831474	4.14638	1039	C	T	-3.59503	0.876748	7.14e-05	1
83	3074	Mn	2018	A	S7B_720831474	7B	720831474	4.82608	1039	C	T	-3.92939	0.873996	1.49e-05	1
84	3081	Mn	2017	A	S7B_721455131	7B	721455131	4.14638	1039	T	C	-3.59503	0.876748	7.14e-05	1
85	3082	Mn	2018	A	S7B_721455131	7B	721455131	4.82608	1039	T	C	-3.92939	0.873996	1.49e-05	1
86	3083	Mn	2017	A	S7B_722319343	7B	722319343	4.14638	1039	G	A	-3.59503	0.876748	7.14e-05	1
87	3084	Mn	2018	A	S7B_722319343	7B	722319343	4.82608	1039	G	A	-3.92939	0.873996	1.49e-05	1
88															8
89	708	Mo	2017	A	S2A_726322626	2A	726322626	4.93362	223	G	A	0.0283686	0.007404	1.17e-05	1
90	709	Mo	2017	O	S2A_726322626	2A	726322626	9.09204	223	G	A	0.0428454	0.00729823	8.09e-10	1
91	710	Mo	2018	O	S2A_726322626	2A	726322626	13.8428	223	G	A	0.0532584	0.00683721	1.44e-14	1
92															1
93	1235	Ni	2017	O	S3B_758201335	3B	758201335	3.57518	432	A	G	0.0193953	0.00517654	0.000265959	1
94	1236	Ni	2018	O	S3B_758201335	3B	758201335	4.64113	432	A	G	0.0170075	0.00387356	2.28e-05	1
95	1254	Ni	2018	A	S3B_758485075	3B	758485075	3.59939	432	A	G	0.0198267	0.00526995	0.000251543	1
96	1255	Ni	2017	O	S3B_758485075	3B	758485075	3.80766	432	A	G	0.0294404	0.00756165	0.000155719	1
97	1256	Ni	2018	O	S3B_758485075	3B	758485075	4.05993	432	A	G	0.0232148	0.0057345	8.71e-05	1
98	1257	Ni	2018	A	S3B_758485091	3B	758485091	3.59939	432	C	T	0.0198267	0.00526995	0.000251543	1
99	1258	Ni	2017	O	S3B_758485091	3B	758485091	3.80766	432	C	T	0.0294404	0.00756165	0.000155719	1
100	1259	Ni	2018	O	S3B_758485091	3B	758485091	4.05993	432	C	T	0.0232148	0.0057345	8.71e-05	1
101															3
102	2381	P	2018	A	S6B_610963068	6B	610963068	3.66914	852	G	A	-130.849	34.3751	0.000214219	1
103	2382	P	2017	O	S6B_610963068	6B	610963068	3.79806	852	G	A	-245.556	63.1669	0.000159199	1
104	2386	P	2017	A	S6B_610963076	6B	610963076	3.88024	852	G	T	-135.438	34.3893	0.000131754	1
105	2384	P	2018	A	S6B_610963076	6B	610963076	3.66914	852	G	T	-130.849	34.3751	0.000214219	1
106	2385	P	2017	O	S6B_610963076	6B	610963076	3.79806	852	G	T	-245.556	63.1669	0.000159199	1
107	2387	P	2018	A	S6B_634042904	6B	634042904	3.63155	853	A	C	-157.807	41.7184	0.000233589	1
108	2388	P	2017	O	S6B_634042904	6B	634042904	4.02838	853	A	C	-307.524	76.3252	9.37e-05	1
109	2390	P	2018	A	S6B_634042912	6B	634042912	3.63155	853	T	C	-157.807	41.7184	0.000233589	1
110	2391	P	2017	O	S6B_634042912	6B	634042912	4.02838	853	T	C	-307.524	76.3252	9.37e-05	1
111	2629	P	2018	A	S6D_376894590	6D	376894590	4.49084	932	G	A	-187.757	43.6251	3.23e-05	1
112	2628	P	2017	O	S6D_376894590	6D	376894590	3.86911	932	G	A	-319.077	81.159	0.000135172	1
113															5
114	1965	Sr	2017	A	S5A_698528417	5A	698528417	4.10847	677	C	T	0.258191	0.0633192	7.79e-05	1
115	1967	Sr	2018	A	S5A_698528417	5A	698528417	5.36466	677	C	T	0.282349	0.0589007	4.32e-06	1
116	1969	Sr	2018	O	S5A_698528417	5A	698528417	7.60663	677	C	T	0.228448	0.0437541	2.47e-08	1
117	2710	Sr	2017	A	S6D_454012454	6D	454012454	3.61913	953	G	A	0.337774	0.0894816	0.000240364	1
118	2711	Sr	2018	A	S6D_454012454	6D	454012454	3.79265	953	G	A	0.329155	0.0847455	0.000161194	1
119	GROUP 2: SNP FOR AN ELEMENT ADJUSTED AND ORIGIANL VALUES IN ONE YEAR ONLY														2
120	113	Ca	2018	A	S1A_560469514	1A	560469514	3.66355	49	T	C	-18.4433	4.84971	0.000216996	1
121	114	Ca	2018	O	S1A_560469514	1A	560469514	4.04792	49	T	C	-19.5729	4.84358	8.96e-05	1
122	588	Ca	2018	A	S1D_48731140	1D	48731140	3.51379	166	T	G	-18.0409	4.8662	0.000306343	1
123	589	Ca	2018	O	S1D_48731140	1D	48731140	4.14069	166	T	G	-19.8329	4.84083	7.23e-05	1
124	885	Ca	2018	A	S2B_778966883	2B	778966883	3.67719	300	C	T	-25.8467	6.78108	0.000210288	1
125	886	Ca	2018	O	S2B_778966883	2B	778966883	3.86411	300	C	T	-26.6915	6.79446	0.000136738	1
126	1450	Ca	2018	A	S4A_284628687	4A	284628687	3.81701	519	A	G	-20.1716	5.17326	0.000152402	1
127	1449	Ca	2018	O	S4A_284628687	4A	284628687	3.70162	519	A	G	-19.9354	5.20915	0.000198785	1
128	1768	Ca	2018	A	S5A_362793004	5A	362793004	4.0598	627	A	G	-69.5213	17.1734	8.71e-05	1
129	1769	Ca	2018	O	S5A_362793004	5A	362793004	4.30731	627	A	G	-72.1339	17.1898	4.93e-05	1
130	1893	Ca	2018	A	S5A_568234305	5A	568234305	5.24478	658	G	A	-20.7152	4.381	5.69e-06	1
131	1892	Ca	2018	O	S5A_568234305	5A	568234305	5.19135	658	G	A	-20.7092	4.407	6.44e-06	1
132	1894	Ca	2018	A	S5A_568464107	5A	568464107	4.76372	658	T	G	-19.7515	4.42801	1.72e-05	1
133	1895	Ca	2018	O	S5A_568464107	5A	568464107	4.94363	658	T	G	-20.2417	4.43707	1.14e-05	1
134	1898	Ca	2018	A	S5A_568465833	5A	568465833	5.87201	658	A	C	-22.4804	4.43948	1.34e-06	1
135	1899	Ca	2018	O	S5A_568465833	5A	568465833	6.21871	658	A	C	-23.2597	4.43605	6.04e-07	1
136	1900	Ca	2018	A	S5A_568678039	5A	568678039	3.76316	658	T	C	-24.9181	6.44607	0.000172521	1
137	1901	Ca	2018	O	S5A_568678039	5A	568678039	4.21593	658	T	C	-26.636	6.43063	6.08e-05	1
138	1902	Ca	2018	A	S5A_568678040	5A	568678040	3.76316	658	G	T	-24.9181	6.44607	0.000172521	1
139	1903	Ca	2018	O	S5A_568678040	5A	568678040	4.21593	658	G	T	-26.636	6.43063	6.08e-05	1
140	1904	Ca	2018	A	S5A_568678052	5A	568678052	3.76316	658	T	C	-24.9181	6.44607	0.000172521	1
141	1905	Ca	2018	O	S5A_568678052	5A	568678052	4.21593	658	T	C	-26.636	6.43063	6.08e-05	1
142	1906	Ca	2018	A	S5A_568706927	5A	568706927	3.74723	658	G	A	-24.4381	6.33827	0.000178967	1
143	1907	Ca	2018	O	S5A_568706927	5A	568706927	4.17673	658	G	A	-26.0524	6.32552	6.66e-05	1
144	1909	Ca	2018	A	S5A_568799967	5A	568799967	6.15097	658	C	G	-22.9249	4.4014	7.06e-07	1
145	1910	Ca	2018	O	S5A_568799967	5A	568799967	6.41611	658	C	G	-23.5347	4.40397	3.84e-07	1
146	1911	Ca	2018	A	S5A_568889754	5A	568889754	5.01378	658	C	T	20.1988	4.39003	9.69e-06	1
147	1912	Ca	2018	O	S5A_568889754	5A	568889754	5.18585	658	C	T	20.6609	4.39957	6.52e-06	1
148	1913	Ca	2018	A	S5A_568889768	5A	568889768	3.74723	658	C	T	-24.4381	6.33827	0.000178967	1
149	1914	Ca	2018	O	S5A_568889768	5A	568889768	4.17673	658	C	T	-26.0524	6.32552	6.66e-05	1
150	1915	Ca	2018	A	S5A_569526776	5A	569526776	4.69679	658	C	T	19.5979	4.43141	2.01e-05	1
151	1916	Ca	2018	O	S5A_569526776	5A	569526776	4.866	658	C	T	20.0674	4.44128	1.36e-05	1
152	1917	Ca	2018	A	S5A_569526789	5A	569526789	5.23525	658	G	T	20.7434	4.39182	5.82e-06	1
153	1918	Ca	2018	O	S5A_569526789	5A	569526789	5.41643	658	G	T	21.2184	4.40066	3.83e-06	1
154	1919	Ca	2018	A	S5A_570718644	5A	570718644	4.62825	659	G	A	-20.6254	4.70549	2.35e-05	1
155	1920	Ca	2018	O	S5A_570718644	5A	570718644	4.99453	659	G	A	-21.5774	4.7006	1.01e-05	1
156	1921	Ca	2018	A	S5A_570788577	5A	570788577	4.78631	659	T	G	-23.3811	5.22669	1.64e-05	1
157	1922	Ca	2018	O	S5A_570788577	5A	570788577	5.15619	659	T	G	-24.4329	5.2209	6.98e-06	1
158	1924	Ca	2018	A	S5A_571155241	5A	571155241	4.04209	659	G	A	-25.4128	6.29427	9.08e-05	1
159	1925	Ca	2018	O	S5A_571155241	5A	571155241	4.47507	659	G	A	-26.9753	6.28107	3.35e-05	1
160	1966	Ca	2018	A	S5A_698528417	5A	698528417	4.44862	677	C	T	25.303	5.91289	3.56e-05	1
161	1968	Ca	2018	O	S5A_698528417	5A	698528417	5.52909	677	C	T	28.498	5.83711	2.96e-06	1
162	2122	Ca	2018	A	S5D_272681805	5D	272681805	4.02305	754	C	G	-32.3718	8.04091	9.48e-05	1
163	2123	Ca	2018	O	S5D_272681805	5D	272681805	4.5125	754	C	G	-34.6033	8.01658	3.07e-05	1
164	2124	Ca	2018	A	S5D_276269404	5D	276269404	3.73586	755	A	C	-31.083	8.07659	0.000183713	1
165	2125	Ca	2018	O	S5D_276269404	5D	276269404	4.26549	755	A	C	-33.5687	8.04709	5.43e-05	1
166	2126	Ca	2018	A	S5D_277066370	5D	277066370	3.5813	755	C	G	-29.844	7.95696	0.000262241	1
167	2127	Ca	2018	O	S5D_277066370	5D	277066370	3.78807	755	C	G	-30.9335	7.97012	0.000162903	1
168	2321	Ca	2018	A	S6B_159139004	6B	159139004	3.75947	825	G	A	22.1146	5.72426	0.000173993	1
169	2320	Ca	2018	O	S6B_159139004	6B	159139004	3.57093	825	G	A	21.6063	5.77084	0.000268579	1
170	2496	Ca	2018	A	S6D_27675624	6D	27675624	3.51084	878	A	G	26.3439	7.10944	0.000308433	1
171	2497	Ca	2018	O	S6D_27675624	6D	27675624	3.52774	878	A	G	26.5471	7.14331	0.000296664	1
172	2447	Ca	2017	O	S6D_7194109	6D	7194109	4.22128	870	C	G	29.7142	7.16828	6.01e-05	1
173	2448	Ca	2017	O	S6D_7194119	6D	7194119	4.22128	870	C	T	29.7142	7.16828	6.01e-05	1
174	2806	Ca	2018	A	S7A_77164473	7A	77164473	4.39807	975	C	A	-31.8952	7.50521	4e-05	1
175	2807	Ca	2018	O	S7A_77164473	7A	77164473	4.53353	975	C	A	-32.5783	7.5262	2.93e-05	1
176	2808	Ca	2018	A	S7A_94395515	7A	94395515	3.66391	976	T	C	18.2996	4.81165	0.000216818	1
177	2809	Ca	2018	O	S7A_94395515	7A	94395515	4.01077	976	T	C	19.3227	4.80854	9.76e-05	1
178	2811	Ca	2018	A	S7A_94777754	7A	94777754	4.56992	976	C	T	19.7211	4.53393	2.69e-05	1
179	2810	Ca	2018	O	S7A_94777754	7A	94777754	4.47599	976	C	T	19.6029	4.56385	3.34e-05	1
180															30
181	99	Cd	2018	A	S1A_443628214	1A	443628214	3.88029	40	C	T	0.0127749	0.00324367	0.000131739	1
182	100	Cd	2018	O	S1A_443628214	1A	443628214	5.01779	40	C	T	0.0162836	0.00353738	9.6e-06	1
183	445	Cd	2017	A	S1B_553939884	1B	553939884	4.15688	125	C	A	0.0218523	0.00532109	6.97e-05	1
184	446	Cd	2017	O	S1B_553939884	1B	553939884	4.92385	125	C	A	0.0268602	0.0059022	1.19e-05	1
185	447	Cd	2017	A	S1B_553939894	1B	553939894	4.15688	125	C	G	0.0218523	0.00532109	6.97e-05	1
186	448	Cd	2017	O	S1B_553939894	1B	553939894	4.92385	125	C	G	0.0268602	0.0059022	1.19e-05	1
187	801	Cd	2017	A	S2B_160404184	2B	160404184	3.54994	255	T	C	0.0112155	0.00300634	0.000281877	1
188	802	Cd	2017	O	S2B_160404184	2B	160404184	4.25044	255	T	C	0.0138975	0.00333866	5.62e-05	1
189	984	Cd	2018	A	S2D_540810552	2D	540810552	3.58584	336	T	G	-0.00524838	0.00139823	0.000259515	1
190	985	Cd	2018	O	S2D_540810552	2D	540810552	3.72128	336	T	G	-0.00595217	0.0015503	0.000189985	1
191	986	Cd	2018	A	S2D_540810553	2D	540810553	3.58584	336	T	C	-0.00524838	0.00139823	0.000259515	1
192	987	Cd	2018	O	S2D_540810553	2D	540810553	3.72128	336	T	C	-0.00595217	0.0015503	0.000189985	1
193	989	Cd	2017	A	S2D_551022439	2D	551022439	3.71511	337	C	T	0.0120162	0.00313289	0.000192704	1
194	988	Cd	2017	O	S2D_551022439	2D	551022439	3.62049	337	C	T	0.0133083	0.00352477	0.000239611	1
195	991	Cd	2017	A	S2D_551022466	2D	551022466	3.71511	337	A	G	0.0120162	0.00313289	0.000192704	1
196	990	Cd	2017	O	S2D_551022466	2D	551022466	3.62049	337	A	G	0.0133083	0.00352477	0.000239611	1
197	1194	Cd	2017	A	S3B_547561158	3B	547561158	4.56675	414	T	C	0.0100706	0.00231623	2.71e-05	1
198	1193	Cd	2017	O	S3B_547561158	3B	547561158	3.74077	414	T	C	0.0101586	0.0026375	0.000181649	1
199	1196	Cd	2017	A	S3B_547561189	3B	547561189	4.56675	414	C	T	0.0100706	0.00231623	2.71e-05	1
200	1195	Cd	2017	O	S3B_547561189	3B	547561189	3.74077	414	C	T	0.0101586	0.0026375	0.000181649	1
201	1198	Cd	2017	A	S3B_547561197	3B	547561197	4.56675	414	A	G	0.0100706	0.00231623	2.71e-05	1
202	1197	Cd	2017	O	S3B_547561197	3B	547561197	3.74077	414	A	G	0.0101586	0.0026375	0.000181649	1
203	1479	Cd	2017	A	S4A_629423563	4A	629423563	5.07593	533	G	A	0.0182642	0.00394002	8.4e-06	1
204	1480	Cd	2017	O	S4A_629423563	4A	629423563	5.65594	533	G	A	0.0216975	0.00438349	2.21e-06	1
205	1481	Cd	2017	A	S4A_632950380	4A	632950380	5.07593	534	C	T	0.0182642	0.00394002	8.4e-06	1
206	1482	Cd	2017	O	S4A_632950380	4A	632950380	5.65594	534	C	T	0.0216975	0.00438349	2.21e-06	1
207	1483	Cd	2017	A	S4A_635530553	4A	635530553	4.30078	535	C	T	0.0155168	0.00370113	5e-05	1
208	1484	Cd	2017	O	S4A_635530553	4A	635530553	4.40694	535	C	T	0.0176596	0.00415039	3.92e-05	1
209	2253	Cd	2017	A	S6B_7134405	6B	7134405	4.46509	802	C	A	0.0152623	0.00355855	3.43e-05	1
210	2254	Cd	2017	O	S6B_7134405	6B	7134405	4.63551	802	C	A	0.0174894	0.00398626	2.31e-05	1
211	2769	Cd	2017	A	S7A_262636	7A	262636	5.07593	960	C	T	0.0182642	0.00394002	8.4e-06	1
212	2770	Cd	2017	O	S7A_262636	7A	262636	5.65594	960	C	T	0.0216975	0.00438349	2.21e-06	1
213	2771	Cd	2017	A	S7A_274842	7A	274842	5.07593	960	G	A	0.0182642	0.00394002	8.4e-06	1
214	2772	Cd	2017	O	S7A_274842	7A	274842	5.65594	960	G	A	0.0216975	0.00438349	2.21e-06	1
215	2774	Cd	2017	A	S7A_3845990	7A	3845990	3.52015	962	A	G	0.00791272	0.00213196	0.00030189	1
216	2775	Cd	2017	O	S7A_3845990	7A	3845990	3.7749	962	A	G	0.00923704	0.00238501	0.000167921	1
217	2776	Cd	2017	A	S7A_3846016	7A	3846016	5.07593	962	T	C	0.0182642	0.00394002	8.4e-06	1
218	2777	Cd	2017	O	S7A_3846016	7A	3846016	5.65594	962	T	C	0.0216975	0.00438349	2.21e-06	1
219	2778	Cd	2017	A	S7A_4254726	7A	4254726	5.07593	962	C	T	0.0182642	0.00394002	8.4e-06	1
220	2779	Cd	2017	O	S7A_4254726	7A	4254726	5.65594	962	C	T	0.0216975	0.00438349	2.21e-06	1
221	2780	Cd	2017	A	S7A_4511389	7A	4511389	5.07593	962	G	A	0.0182642	0.00394002	8.4e-06	1
222	2781	Cd	2017	O	S7A_4511389	7A	4511389	5.65594	962	G	A	0.0216975	0.00438349	2.21e-06	1
223	2784	Cd	2017	A	S7A_4559591	7A	4559591	3.82041	962	T	C	0.0075156	0.00192643	0.000151215	1
224	2783	Cd	2017	O	S7A_4559591	7A	4559591	3.6395	962	T	C	0.0082211	0.00217045	0.000229351	1
225	2786	Cd	2017	A	S7A_4559624	7A	4559624	3.82041	962	A	G	0.0075156	0.00192643	0.000151215	1
226	2785	Cd	2017	O	S7A_4559624	7A	4559624	3.6395	962	A	G	0.0082211	0.00217045	0.000229351	1
227															23
228	791	Cu	2017	A	S2B_103905079	2B	103905079	3.97884	250	G	A	0.227105	0.0567912	0.000104993	1
229	792	Cu	2017	O	S2B_103905079	2B	103905079	4.28947	250	G	A	0.306994	0.0733427	5.13e-05	1
230	2799	Cu	2018	A	S7A_33664761	7A	33664761	4.99746	971	T	A	0.355772	0.0774768	1.01e-05	1
231	2800	Cu	2018	O	S7A_33664761	7A	33664761	6.34456	971	T	A	0.513157	0.0966829	4.52e-07	1
232															2
233	1496	Fe	2017	A	S4A_677271805	4A	677271805	5.35739	540	C	T	3.25812	0.839521	4.39e-06	1
234	1495	Fe	2017	O	S4A_677271805	4A	677271805	3.511	540	C	T	2.54417	0.924572	0.000308318	1
235	2987	Fe	2017	A	S7B_595077897	7B	595077897	5.42066	1020	T	C	1.68819	0.467171	3.8e-06	1
236	2986	Fe	2017	O	S7B_595077897	7B	595077897	4.72452	1020	T	C	1.8335	0.525694	1.89e-05	1
237															2
238	2440	K	2017	A	S6D_4292779	6D	4292779	19.8942	869	A	C	372.877	36.6528	1.28e-20	1
239	2439	K	2017	O	S6D_4292779	6D	4292779	18.8075	869	A	C	344.658	34.2734	1.56e-19	1
240	2903	K	2017	A	S7A_697829323	7A	697829323	7.13608	995	T	C	-269.865	55.68	7.31e-08	1
241	2904	K	2017	O	S7A_697829323	7A	697829323	8.04508	995	T	C	-271.187	50.4889	9.01e-09	1
242															2
243	2098	Mg	2017	A	S5B_684230407	5B	684230407	4.91991	740	T	A	38.4687	8.45714	1.2e-05	1
244	2097	Mg	2017	O	S5B_684230407	5B	684230407	3.82311	740	T	A	34.2269	10.9908	0.000150277	1
245	3078	Mg	2017	A	S7B_721208971	7B	721208971	3.80368	1039	C	A	26.8812	6.90871	0.000157152	1
246	3079	Mg	2017	O	S7B_721208971	7B	721208971	5.90584	1039	C	A	33.0632	7.38278	1.24e-06	1
247															2
248	638	Mn	2018	A	S1D_461485581	1D	461485581	4.33129	193	G	A	2.4735	0.587465	4.66e-05	1
249	637	Mn	2018	O	S1D_461485581	1D	461485581	3.84255	193	G	A	3.12689	0.798683	0.000143699	1
250	1231	Mn	2018	A	S3B_739511869	3B	739511869	3.67217	430	G	A	-3.29081	0.864089	0.000212732	1
251	1232	Mn	2018	O	S3B_739511869	3B	739511869	4.16969	430	G	A	-4.7559	1.15591	6.77e-05	1
252	1573	Mn	2018	A	S4B_11905357	4B	11905357	3.54903	558	G	A	1.39672	0.374454	0.00028247	1
253	1574	Mn	2018	O	S4B_11905357	4B	11905357	3.583	558	G	A	1.89366	0.504737	0.000261214	1
254	1660	Mn	2018	A	S4B_629962284	4B	629962284	3.72489	587	T	C	-2.7016	0.703241	0.000188414	1
255	1659	Mn	2018	O	S4B_629962284	4B	629962284	3.67925	587	T	C	-3.61901	0.94915	0.00020929	1
256	2966	Mn	2018	A	S7B_516844619	7B	516844619	3.61888	1011	T	C	-2.14743	0.568911	0.000240502	1
257	2965	Mn	2018	O	S7B_516844619	7B	516844619	3.53966	1011	T	C	-2.86103	0.768266	0.000288631	1
258															5
259	704	Mo	2017	A	S2A_642255440	2A	642255440	13.989	219	A	G	0.068928	0.00920204	1.03e-14	1
260	703	Mo	2017	O	S2A_642255440	2A	642255440	8.80745	219	A	G	0.0541689	0.00924304	1.56e-09	1
261	1079	Mo	2018	A	S3A_596515072	3A	596515072	8.06033	366	C	A	0.0533891	0.00971709	8.7e-09	1
262	1078	Mo	2018	O	S3A_596515072	3A	596515072	3.62619	366	C	A	0.0317244	0.0106457	0.000236489	1
263	1269	Mo	2017	A	S3B_769469095	3B	769469095	11.5862	434	G	A	0.056701	0.00799702	2.59e-12	1
264	1268	Mo	2017	O	S3B_769469095	3B	769469095	10.5546	434	G	A	0.0501856	0.00837873	2.79e-11	1
265	1416	Mo	2018	A	S3D_605576429	3D	605576429	4.24908	499	C	G	0.0259617	0.00746496	5.64e-05	1
266	1417	Mo	2018	O	S3D_605576429	3D	605576429	4.51397	499	C	G	0.0285342	0.00786753	3.06e-05	1
267															4
268	139	Ni	2017	A	S1A_587375696	1A	587375696	4.72799	55	G	A	-0.0348155	0.00784083	1.87e-05	1
269	138	Ni	2017	O	S1A_587375696	1A	587375696	3.94022	55	G	A	-0.0332744	0.00837028	0.000114756	1
270	141	Ni	2017	A	S1A_587375711	1A	587375711	4.91338	55	A	G	-0.0326383	0.00718113	1.22e-05	1
271	140	Ni	2017	O	S1A_587375711	1A	587375711	4.0722	55	A	G	-0.0311193	0.00767298	8.47e-05	1
272	396	Ni	2018	A	S1B_327567658	1B	327567658	3.535	105	C	T	-0.0245904	0.00660852	0.000291745	1
273	397	Ni	2018	O	S1B_327567658	1B	327567658	3.96624	105	C	T	-0.0287153	0.00719457	0.000108083	1
274	189	Ni	2018	A	S1B_38301873	1B	38301873	4.60311	66	C	G	-0.0294289	0.00673615	2.49e-05	1
275	188	Ni	2018	O	S1B_38301873	1B	38301873	4.28785	66	C	G	-0.0310674	0.00742389	5.15e-05	1
276	191	Ni	2018	A	S1B_38301902	1B	38301902	4.60311	66	A	C	-0.0294289	0.00673615	2.49e-05	1
277	190	Ni	2018	O	S1B_38301902	1B	38301902	4.28785	66	A	C	-0.0310674	0.00742389	5.15e-05	1
278	193	Ni	2018	A	S1B_38301903	1B	38301903	4.60311	66	G	C	-0.0294289	0.00673615	2.49e-05	1
279	192	Ni	2018	O	S1B_38301903	1B	38301903	4.28785	66	G	C	-0.0310674	0.00742389	5.15e-05	1
280	643	Ni	2017	A	S1D_462996568	1D	462996568	4.26562	193	C	G	-0.0359446	0.00861649	5.42e-05	1
281	642	Ni	2017	O	S1D_462996568	1D	462996568	4.12672	193	C	G	-0.0372082	0.00910047	7.47e-05	1
282	646	Ni	2017	A	S1D_472356330	1D	472356330	4.29323	195	C	G	-0.0320069	0.00764258	5.09e-05	1
283	647	Ni	2017	O	S1D_472356330	1D	472356330	4.56635	195	C	G	-0.0348559	0.00801723	2.71e-05	1
284	976	Ni	2017	A	S2D_486132540	2D	486132540	3.53944	332	A	T	-0.0472801	0.0126965	0.000288777	1
285	975	Ni	2017	O	S2D_486132540	2D	486132540	3.51973	332	A	T	-0.0496683	0.0133833	0.000302182	1
286	994	Ni	2018	A	S2D_613325697	2D	613325697	3.54754	340	G	C	0.0265352	0.00711576	0.000283436	1
287	995	Ni	2018	O	S2D_613325697	2D	613325697	4.23985	340	G	C	0.0320601	0.00771363	5.76e-05	1
288	1021	Ni	2018	A	S2D_643212021	2D	643212021	4.57856	346	G	A	-0.0190715	0.00437955	2.64e-05	1
289	1022	Ni	2018	O	S2D_643212021	2D	643212021	4.59047	346	G	A	-0.0209384	0.0048007	2.57e-05	1
290	1023	Ni	2018	A	S2D_644205061	2D	644205061	4.79897	346	T	C	-0.0215244	0.00480394	1.59e-05	1
291	1024	Ni	2018	O	S2D_644205061	2D	644205061	5.39204	346	T	C	-0.0250776	0.00521531	4.05e-06	1
292	1025	Ni	2018	A	S2D_644209716	2D	644209716	4.79897	346	T	C	-0.0215244	0.00480394	1.59e-05	1
293	1026	Ni	2018	O	S2D_644209716	2D	644209716	5.39204	346	T	C	-0.0250776	0.00521531	4.05e-06	1
294	1027	Ni	2018	A	S2D_645663404	2D	645663404	4.31531	347	G	A	-0.0199586	0.00475088	4.84e-05	1
295	1028	Ni	2018	O	S2D_645663404	2D	645663404	4.51145	347	G	A	-0.0224076	0.00519194	3.08e-05	1
296	1029	Ni	2018	A	S2D_645663514	2D	645663514	4.26172	347	T	C	-0.0201489	0.00483268	5.47e-05	1
297	1030	Ni	2018	O	S2D_645663514	2D	645663514	4.62709	347	T	C	-0.0230814	0.0052666	2.36e-05	1
298	1035	Ni	2018	A	S2D_649127977	2D	649127977	3.73614	348	T	C	-0.0209263	0.00543725	0.000183596	1
299	1036	Ni	2018	O	S2D_649127977	2D	649127977	4.40652	348	T	C	-0.0250858	0.00589604	3.92e-05	1
300	1082	Ni	2018	A	S3A_647019825	3A	647019825	4.06789	369	C	T	-0.0207051	0.00510845	8.55e-05	1
301	1083	Ni	2018	O	S3A_647019825	3A	647019825	4.161	369	C	T	-0.0229796	0.00559224	6.9e-05	1
302	1206	Ni	2017	A	S3B_642865559	3B	642865559	4.90052	421	G	A	0.0510997	0.0112609	1.26e-05	1
303	1207	Ni	2017	O	S3B_642865559	3B	642865559	5.31492	421	G	A	0.0561743	0.0117849	4.84e-06	1
304	1212	Ni	2018	A	S3B_672104083	3B	672104083	4.0382	423	T	C	-0.0412379	0.0102198	9.16e-05	1
305	1211	Ni	2018	O	S3B_672104083	3B	672104083	3.62048	423	T	C	-0.0425955	0.0112816	0.000239616	1
306	1237	Ni	2018	A	S3B_758346375	3B	758346375	3.95867	432	A	C	0.0147178	0.00369183	0.000109985	1
307	1238	Ni	2018	O	S3B_758346375	3B	758346375	4.50562	432	A	C	0.0172989	0.00401138	3.12e-05	1
308	1239	Ni	2018	A	S3B_758372909	3B	758372909	3.81652	432	A	G	0.0144613	0.00370906	0.000152573	1
309	1240	Ni	2018	O	S3B_758372909	3B	758372909	4.4118	432	A	G	0.0171459	0.00402697	3.87e-05	1
310	1241	Ni	2018	A	S3B_758372913	3B	758372913	3.81652	432	C	G	0.0144613	0.00370906	0.000152573	1
311	1242	Ni	2018	O	S3B_758372913	3B	758372913	4.4118	432	C	G	0.0171459	0.00402697	3.87e-05	1
312	1243	Ni	2018	A	S3B_758373800	3B	758373800	3.77261	432	C	T	0.0141788	0.00366233	0.000168805	1
313	1244	Ni	2018	O	S3B_758373800	3B	758373800	4.51638	432	C	T	0.0171302	0.00396652	3.05e-05	1
314	1245	Ni	2018	A	S3B_758373808	3B	758373808	3.77261	432	C	T	0.0141788	0.00366233	0.000168805	1
315	1246	Ni	2018	O	S3B_758373808	3B	758373808	4.51638	432	C	T	0.0171302	0.00396652	3.05e-05	1
316	1247	Ni	2018	A	S3B_758373819	3B	758373819	3.77261	432	C	T	0.0141788	0.00366233	0.000168805	1
317	1248	Ni	2018	O	S3B_758373819	3B	758373819	4.51638	432	C	T	0.0171302	0.00396652	3.05e-05	1
318	1249	Ni	2018	A	S3B_758391015	3B	758391015	3.81454	432	C	A	0.0145098	0.00372269	0.00015327	1
319	1250	Ni	2018	O	S3B_758391015	3B	758391015	4.29075	432	C	A	0.0169541	0.0040497	5.12e-05	1
320	1252	Ni	2018	A	S3B_758438223	3B	758438223	4.1442	432	T	A	0.0149702	0.00365206	7.17e-05	1
321	1251	Ni	2018	O	S3B_758438223	3B	758438223	4.12523	432	T	A	0.0163725	0.00400529	7.49e-05	1
322	1272	Ni	2018	A	S3B_776544962	3B	776544962	4.27434	437	C	G	0.018584	0.00444935	5.32e-05	1
323	1273	Ni	2018	O	S3B_776544962	3B	776544962	4.96104	437	C	G	0.0220497	0.00482312	1.09e-05	1
324	1326	Ni	2017	A	S3D_179087699	3D	179087699	5.06923	462	T	C	-0.0338355	0.00730497	8.53e-06	1
325	1327	Ni	2017	O	S3D_179087699	3D	179087699	5.49338	462	T	C	-0.037171	0.00764355	3.21e-06	1
326	1298	Ni	2017	A	S3D_20544392	3D	20544392	4.49483	448	T	C	-0.0522035	0.0121229	3.2e-05	1
327	1297	Ni	2017	O	S3D_20544392	3D	20544392	3.91412	448	T	C	-0.0510634	0.0128972	0.000121866	1
328	1330	Ni	2017	A	S3D_225856460	3D	225856460	5.03624	465	A	C	-0.0340338	0.00737692	9.2e-06	1
329	1331	Ni	2017	O	S3D_225856460	3D	225856460	5.95971	465	A	C	-0.0391125	0.00765478	1.1e-06	1
330	1336	Ni	2017	A	S3D_260458987	3D	260458987	5.06923	468	T	C	-0.0338355	0.00730497	8.53e-06	1
331	1337	Ni	2017	O	S3D_260458987	3D	260458987	5.49338	468	T	C	-0.037171	0.00764355	3.21e-06	1
332	1339	Ni	2017	A	S3D_264592856	3D	264592856	5.06923	470	A	G	-0.0338355	0.00730497	8.53e-06	1
333	1340	Ni	2017	O	S3D_264592856	3D	264592856	5.49338	470	A	G	-0.037171	0.00764355	3.21e-06	1
334	1299	Ni	2017	A	S3D_26648531	3D	26648531	3.99941	449	C	T	-0.0320832	0.00799783	0.000100137	1
335	1300	Ni	2017	O	S3D_26648531	3D	26648531	4.14327	449	C	T	-0.0344602	0.0084079	7.19e-05	1
336	1342	Ni	2017	A	S3D_299071599	3D	299071599	5.22862	471	G	C	-0.0361689	0.00766359	5.91e-06	1
337	1341	Ni	2017	O	S3D_299071599	3D	299071599	5.15642	471	G	C	-0.0378388	0.00808528	6.98e-06	1
338	1314	Ni	2017	A	S3D_48835323	3D	48835323	4.9993	453	A	T	-0.0353071	0.00768715	1e-05	1
339	1315	Ni	2017	O	S3D_48835323	3D	48835323	5.05817	453	A	T	-0.0374335	0.00809249	8.75e-06	1
340	1353	Ni	2018	A	S3D_516666553	3D	516666553	4.18919	479	G	A	-0.037472	0.00908176	6.47e-05	1
341	1352	Ni	2018	O	S3D_516666553	3D	516666553	3.998	479	G	A	-0.0400597	0.00998837	0.000100463	1
342	1361	Ni	2018	A	S3D_552445491	3D	552445491	3.77616	483	A	G	0.0223188	0.00576153	0.000167432	1
343	1362	Ni	2018	O	S3D_552445491	3D	552445491	4.53473	483	A	G	0.0270088	0.00623856	2.92e-05	1
344	1364	Ni	2018	A	S3D_567412210	3D	567412210	3.64338	485	G	A	-0.0195301	0.0051528	0.000227311	1
345	1365	Ni	2018	O	S3D_567412210	3D	567412210	3.85064	485	G	A	-0.0220713	0.00563032	0.000141047	1
346	1366	Ni	2018	A	S3D_567412215	3D	567412215	3.64338	485	G	T	-0.0195301	0.0051528	0.000227311	1
347	1367	Ni	2018	O	S3D_567412215	3D	567412215	3.85064	485	G	T	-0.0220713	0.00563032	0.000141047	1
348	1368	Ni	2018	A	S3D_567412216	3D	567412216	3.64338	485	C	T	-0.0195301	0.0051528	0.000227311	1
349	1369	Ni	2018	O	S3D_567412216	3D	567412216	3.85064	485	C	T	-0.0220713	0.00563032	0.000141047	1
350	1384	Ni	2018	A	S3D_589320222	3D	589320222	3.93381	494	G	A	0.0225269	0.00567234	0.000116464	1
351	1385	Ni	2018	O	S3D_589320222	3D	589320222	4.30574	494	G	A	0.0259323	0.00618114	4.95e-05	1
352	1386	Ni	2018	A	S3D_589420528	3D	589420528	4.77846	494	A	G	0.0259349	0.00580337	1.67e-05	1
353	1387	Ni	2018	O	S3D_589420528	3D	589420528	5.14149	494	A	G	0.0295464	0.00632449	7.22e-06	1
354	1388	Ni	2018	A	S3D_589420567	3D	589420567	3.58441	494	A	C	0.0214512	0.00571626	0.00026037	1
355	1389	Ni	2018	O	S3D_589420567	3D	589420567	4.14223	494	A	C	0.0254491	0.00621023	7.21e-05	1
356	1397	Ni	2018	A	S3D_599323138	3D	599323138	4.63318	497	C	G	0.0258294	0.00588894	2.33e-05	1
357	1396	Ni	2018	O	S3D_599323138	3D	599323138	4.37744	497	C	G	0.0274761	0.00648384	4.19e-05	1
358	1399	Ni	2018	A	S3D_599387707	3D	599387707	4.80303	497	G	T	0.0242816	0.00541654	1.57e-05	1
359	1398	Ni	2018	O	S3D_599387707	3D	599387707	4.46425	497	G	T	0.0256101	0.00597195	3.43e-05	1
360	1400	Ni	2018	A	S3D_599783231	3D	599783231	4.67369	497	A	C	0.041609	0.00943666	2.12e-05	1
361	1401	Ni	2018	O	S3D_599783231	3D	599783231	4.89562	497	A	C	0.0467481	0.0103082	1.27e-05	1
362	1471	Ni	2017	A	S4A_613526810	4A	613526810	3.54682	530	A	G	0.0232713	0.00624128	0.000283912	1
363	1472	Ni	2017	O	S4A_613526810	4A	613526810	3.62621	530	A	G	0.0248235	0.0065683	0.000236477	1
364	1474	Ni	2017	A	S4A_613526826	4A	613526826	4.12337	530	G	A	0.0329605	0.00806554	7.53e-05	1
365	1473	Ni	2017	O	S4A_613526826	4A	613526826	3.92427	530	G	A	0.0338137	0.00852695	0.000119049	1
366	1475	Ni	2017	A	S4A_613526831	4A	613526831	3.54682	530	T	C	0.0232713	0.00624128	0.000283912	1
367	1476	Ni	2017	O	S4A_613526831	4A	613526831	3.62621	530	T	C	0.0248235	0.0065683	0.000236477	1
368	1429	Ni	2018	A	S4A_62536003	4A	62536003	3.68025	507	G	A	-0.01888	0.00495081	0.000208811	1
369	1430	Ni	2018	O	S4A_62536003	4A	62536003	3.87718	507	G	A	-0.0212984	0.00541052	0.000132685	1
370	1539	Ni	2017	A	S4A_713385318	4A	713385318	4.68158	549	C	T	-0.0212124	0.00480591	2.08e-05	1
371	1540	Ni	2017	O	S4A_713385318	4A	713385318	5.55173	549	C	T	-0.0244304	0.00499159	2.81e-06	1
372	1544	Ni	2017	A	S4A_713820494	4A	713820494	4.69033	549	T	C	-0.0210285	0.00475887	2.04e-05	1
373	1545	Ni	2017	O	S4A_713820494	4A	713820494	5.39082	549	T	C	-0.0238309	0.00495672	4.07e-06	1
374	1547	Ni	2017	A	S4A_713820500	4A	713820500	4.69033	549	A	G	-0.0210285	0.00475887	2.04e-05	1
375	1548	Ni	2017	O	S4A_713820500	4A	713820500	5.39082	549	A	G	-0.0238309	0.00495672	4.07e-06	1
376	1785	Ni	2017	A	S5A_456974868	5A	456974868	3.69037	635	C	T	0.0263886	0.00690817	0.000203999	1
377	1786	Ni	2017	O	S5A_456974868	5A	456974868	3.93721	635	C	T	0.0288084	0.00725022	0.000115555	1
378	1876	Ni	2017	A	S5A_547797375	5A	547797375	4.18846	653	G	T	-0.0303225	0.00734978	6.48e-05	1
379	1875	Ni	2017	O	S5A_547797375	5A	547797375	4.09512	653	G	T	-0.0315667	0.00775678	8.03e-05	1
380	1878	Ni	2017	A	S5A_548234547	5A	548234547	4.18846	653	G	C	-0.0303225	0.00734978	6.48e-05	1
381	1877	Ni	2017	O	S5A_548234547	5A	548234547	4.09512	653	G	C	-0.0315667	0.00775678	8.03e-05	1
382	1880	Ni	2017	A	S5A_548422522	5A	548422522	4.18846	653	G	A	-0.0303225	0.00734978	6.48e-05	1
383	1879	Ni	2017	O	S5A_548422522	5A	548422522	4.09512	653	G	A	-0.0315667	0.00775678	8.03e-05	1
384	2011	Ni	2018	A	S5B_527102544	5B	527102544	3.86959	709	A	T	0.0185425	0.00471604	0.000135025	1
385	2012	Ni	2018	O	S5B_527102544	5B	527102544	4.24095	709	A	T	0.0213632	0.00513914	5.74e-05	1
386	2018	Ni	2018	A	S5B_527789292	5B	527789292	3.58393	709	C	A	0.0171735	0.00457672	0.000260658	1
387	2019	Ni	2018	O	S5B_527789292	5B	527789292	3.91847	709	C	A	0.0197719	0.00499047	0.00012065	1
388	2021	Ni	2018	A	S5B_528269790	5B	528269790	3.86959	709	T	C	0.0185425	0.00471604	0.000135025	1
389	2022	Ni	2018	O	S5B_528269790	5B	528269790	4.24095	709	T	C	0.0213632	0.00513914	5.74e-05	1
390	2023	Ni	2018	A	S5B_528269794	5B	528269794	3.86959	709	G	A	0.0185425	0.00471604	0.000135025	1
391	2024	Ni	2018	O	S5B_528269794	5B	528269794	4.24095	709	G	A	0.0213632	0.00513914	5.74e-05	1
392	2028	Ni	2018	A	S5B_531194969	5B	531194969	3.73292	711	A	G	0.0325627	0.00846515	0.000184963	1
393	2027	Ni	2018	O	S5B_531194969	5B	531194969	3.5343	711	A	G	0.0346427	0.00931113	0.000292215	1
394	2031	Ni	2018	A	S5B_545403241	5B	545403241	5.16079	713	G	C	0.0186551	0.00398412	6.91e-06	1
395	2032	Ni	2018	O	S5B_545403241	5B	545403241	6.31636	713	G	C	0.0226798	0.00428465	4.83e-07	1
396	2043	Ni	2017	A	S5B_560732849	5B	560732849	4.19085	715	T	C	-0.0383084	0.00928223	6.44e-05	1
397	2042	Ni	2017	O	S5B_560732849	5B	560732849	3.61048	715	T	C	-0.0372204	0.00987465	0.000245201	1
398	2055	Ni	2017	A	S5B_580595709	5B	580595709	5.48313	719	G	A	-0.0392439	0.00807895	3.29e-06	1
399	2054	Ni	2017	O	S5B_580595709	5B	580595709	4.72943	719	G	A	-0.0382846	0.00862052	1.86e-05	1
400	2062	Ni	2017	A	S5B_588883293	5B	588883293	4.19085	722	G	C	-0.0383084	0.00928223	6.44e-05	1
401	2061	Ni	2017	O	S5B_588883293	5B	588883293	3.61048	722	G	C	-0.0372204	0.00987465	0.000245201	1
402	2065	Ni	2017	A	S5B_589115879	5B	589115879	3.92229	722	A	G	-0.0364562	0.00919615	0.000119593	1
403	2064	Ni	2017	O	S5B_589115879	5B	589115879	3.52582	722	A	G	-0.0362353	0.00975347	0.000297973	1
404	2074	Ni	2017	A	S5B_592911959	5B	592911959	4.19085	724	A	T	-0.0383084	0.00928223	6.44e-05	1
405	2073	Ni	2017	O	S5B_592911959	5B	592911959	3.61048	724	A	T	-0.0372204	0.00987465	0.000245201	1
406	2128	Ni	2018	A	S5D_311616111	5D	311616111	3.7479	756	C	T	0.0234122	0.00607153	0.00017869	1
407	2129	Ni	2018	O	S5D_311616111	5D	311616111	4.55867	756	C	T	0.0285285	0.00656858	2.76e-05	1
408	2130	Ni	2018	A	S5D_311616113	5D	311616113	3.7479	756	G	T	0.0234122	0.00607153	0.00017869	1
409	2131	Ni	2018	O	S5D_311616113	5D	311616113	4.55867	756	G	T	0.0285285	0.00656858	2.76e-05	1
410	2136	Ni	2018	A	S5D_437342230	5D	437342230	3.80904	761	T	C	0.0306271	0.00786471	0.000155226	1
411	2137	Ni	2018	O	S5D_437342230	5D	437342230	4.10796	761	T	C	0.0349855	0.00858056	7.8e-05	1
412	2317	Ni	2017	A	S6B_157553634	6B	157553634	3.53248	824	C	T	0.0203002	0.00545792	0.00029344	1
413	2318	Ni	2017	O	S6B_157553634	6B	157553634	3.94847	824	C	T	0.0227373	0.00571239	0.000112598	1
414	2323	Ni	2017	A	S6B_175337626	6B	175337626	3.73351	826	G	A	0.0220986	0.00574429	0.000184711	1
415	2322	Ni	2017	O	S6B_175337626	6B	175337626	3.70332	826	G	A	0.0231831	0.00605608	0.000198009	1
416	2354	Ni	2017	A	S6B_463558417	6B	463558417	5.05466	842	G	A	0.0226878	0.00490678	8.82e-06	1
417	2353	Ni	2017	O	S6B_463558417	6B	463558417	4.95831	842	G	A	0.0236681	0.00517884	1.1e-05	1
418	2721	Ni	2017	A	S6D_469161928	6D	469161928	4.16368	958	C	G	0.0245661	0.00597598	6.86e-05	1
419	2722	Ni	2017	O	S6D_469161928	6D	469161928	4.32758	958	C	G	0.0264292	0.00628028	4.7e-05	1
420	2724	Ni	2017	A	S6D_469161955	6D	469161955	4.16368	958	A	G	0.0245661	0.00597598	6.86e-05	1
421	2725	Ni	2017	O	S6D_469161955	6D	469161955	4.32758	958	A	G	0.0264292	0.00628028	4.7e-05	1
422	2726	Ni	2017	A	S6D_469220906	6D	469220906	4.03534	958	A	G	0.0257176	0.00637622	9.22e-05	1
423	2727	Ni	2017	O	S6D_469220906	6D	469220906	4.34689	958	A	G	0.028207	0.00668466	4.5e-05	1
424	2730	Ni	2017	A	S6D_469537865	6D	469537865	3.92705	958	A	T	0.0319698	0.00805851	0.000118292	1
425	2731	Ni	2017	O	S6D_469537865	6D	469537865	4.63279	958	A	T	0.0368133	0.00839362	2.33e-05	1
426	2732	Ni	2017	A	S6D_469567355	6D	469567355	4.21875	958	C	A	0.0253693	0.00612233	6.04e-05	1
427	2734	Ni	2017	O	S6D_469567355	6D	469567355	4.53653	958	C	A	0.0277913	0.00641775	2.91e-05	1
428	2736	Ni	2017	A	S6D_469583807	6D	469583807	4.32647	958	G	C	0.0257045	0.00610903	4.72e-05	1
429	2737	Ni	2017	O	S6D_469583807	6D	469583807	4.82032	958	G	C	0.0286861	0.00638513	1.51e-05	1
430	2739	Ni	2017	A	S6D_469583819	6D	469583819	4.32647	958	G	A	0.0257045	0.00610903	4.72e-05	1
431	2740	Ni	2017	O	S6D_469583819	6D	469583819	4.82032	958	G	A	0.0286861	0.00638513	1.51e-05	1
432	2741	Ni	2017	A	S6D_469815419	6D	469815419	4.32643	958	C	T	0.0254576	0.0060504	4.72e-05	1
433	2742	Ni	2017	O	S6D_469815419	6D	469815419	4.60873	958	C	T	0.0277451	0.00634602	2.46e-05	1
434	2743	Ni	2017	A	S6D_469822739	6D	469822739	3.5175	958	A	G	0.0195563	0.00527157	0.000303738	1
435	2745	Ni	2017	O	S6D_469822739	6D	469822739	3.88985	958	A	G	0.0217777	0.0055213	0.00012887	1
436	2746	Ni	2017	A	S6D_469822740	6D	469822740	3.5175	958	G	C	0.0195563	0.00527157	0.000303738	1
437	2748	Ni	2017	O	S6D_469822740	6D	469822740	3.88985	958	G	C	0.0217777	0.0055213	0.00012887	1
438	2759	Ni	2017	A	S6D_472724855	6D	472724855	4.11617	959	G	A	0.0479259	0.0117401	7.65e-05	1
439	2760	Ni	2017	O	S6D_472724855	6D	472724855	4.55993	959	G	A	0.053348	0.0122811	2.75e-05	1
440	2762	Ni	2017	A	S6D_473227945	6D	473227945	4.15144	959	C	T	0.0369509	0.00900481	7.06e-05	1
441	2763	Ni	2017	O	S6D_473227945	6D	473227945	4.37261	959	C	T	0.0400375	0.00945442	4.24e-05	1
442	2764	Ni	2017	A	S6D_473227947	6D	473227947	4.15144	959	G	A	0.0369509	0.00900481	7.06e-05	1
443	2765	Ni	2017	O	S6D_473227947	6D	473227947	4.37261	959	G	A	0.0400375	0.00945442	4.24e-05	1
444	2766	Ni	2017	A	S6D_473227951	6D	473227951	4.15144	959	T	A	0.0369509	0.00900481	7.06e-05	1
445	2767	Ni	2017	O	S6D_473227951	6D	473227951	4.37261	959	T	A	0.0400375	0.00945442	4.24e-05	1
446	2828	Ni	2018	A	S7A_629770243	7A	629770243	4.42654	986	A	C	-0.0368799	0.00864427	3.75e-05	1
447	2829	Ni	2018	O	S7A_629770243	7A	629770243	4.59486	986	A	C	-0.0412451	0.0094511	2.54e-05	1
448	2830	Ni	2018	A	S7A_629770267	7A	629770267	4.42654	986	A	G	-0.0368799	0.00864427	3.75e-05	1
449	2831	Ni	2018	O	S7A_629770267	7A	629770267	4.59486	986	A	G	-0.0412451	0.0094511	2.54e-05	1
450	2832	Ni	2018	A	S7A_629770275	7A	629770275	4.42654	986	G	A	-0.0368799	0.00864427	3.75e-05	1
451	2833	Ni	2018	O	S7A_629770275	7A	629770275	4.59486	986	G	A	-0.0412451	0.0094511	2.54e-05	1
452	2923	Ni	2018	A	S7A_733693808	7A	733693808	3.69113	999	C	T	-0.0234777	0.00614538	0.000203644	1
453	2924	Ni	2018	O	S7A_733693808	7A	733693808	4.10898	999	C	T	-0.0272882	0.00669172	7.78e-05	1
454	3011	Ni	2018	A	S7B_651527579	7B	651527579	3.80186	1029	A	G	0.0283455	0.00728718	0.000157813	1
455	3012	Ni	2018	O	S7B_651527579	7B	651527579	3.96799	1029	A	G	0.03181	0.00796781	0.000107649	1
456	3013	Ni	2018	A	S7B_651527584	7B	651527584	3.80186	1029	C	T	0.0283455	0.00728718	0.000157813	1
457	3014	Ni	2018	O	S7B_651527584	7B	651527584	3.96799	1029	C	T	0.03181	0.00796781	0.000107649	1
458															95
459	204	P	2017	A	S1B_40365728	1B	40365728	4.46669	67	C	G	147.114	34.2936	3.41e-05	1
460	203	P	2017	O	S1B_40365728	1B	40365728	3.7101	67	C	G	244.093	63.693	0.00019494	1
461	559	P	2017	A	S1D_17998333	1D	17998333	4.69723	156	T	C	237.714	53.748	2.01e-05	1
462	558	P	2017	O	S1D_17998333	1D	17998333	3.67951	156	T	C	382.283	100.256	0.000209167	1
463	562	P	2017	A	S1D_17998335	1D	17998335	4.69723	156	T	A	237.714	53.748	2.01e-05	1
464	561	P	2017	O	S1D_17998335	1D	17998335	3.67951	156	T	A	382.283	100.256	0.000209167	1
465	2802	P	2018	A	S7A_55923153	7A	55923153	3.66661	973	T	C	93.0293	24.4499	0.000215474	1
466	2803	P	2018	O	S7A_55923153	7A	55923153	3.99885	973	T	C	198.281	49.4324	0.000100265	1
467															4
468	1168	S	2018	A	S3B_57332301	3B	57332301	5.63158	400	G	A	134.862	27.3171	2.34e-06	1
469	1167	S	2018	O	S3B_57332301	3B	57332301	3.96061	400	G	A	152.864	38.333	0.000109495	1
470	1227	S	2017	A	S3B_727935439	3B	727935439	6.5576	428	G	A	70.5944	18.238	2.77e-07	1
471	1226	S	2017	O	S3B_727935439	3B	727935439	4.49537	428	G	A	164.124	38.1108	3.2e-05	1
472	1426	S	2018	A	S4A_41039787	4A	41039787	3.92944	505	G	A	53.3024	13.4308	0.000117641	1
473	1427	S	2018	O	S4A_41039787	4A	41039787	4.38537	505	G	A	77.1916	18.1958	4.12e-05	1
474	1773	S	2018	A	S5A_447655455	5A	447655455	3.64171	631	T	A	43.9145	11.5896	0.000228184	1
475	1774	S	2018	O	S5A_447655455	5A	447655455	4.04567	631	T	A	63.4839	15.7153	9e-05	1
476	2198	S	2018	A	S6A_591916979	6A	591916979	3.8532	791	T	C	52.0702	13.2776	0.000140217	1
477	2199	S	2018	O	S6A_591916979	6A	591916979	4.07794	791	T	C	73.2962	18.0569	8.36e-05	1
478	2237	S	2018	A	S6A_611293571	6A	611293571	3.53754	796	C	T	53.9938	14.5041	0.000290039	1
479	2238	S	2018	O	S6A_611293571	6A	611293571	4.49225	796	C	T	83.8992	19.4901	3.22e-05	1
480	2242	S	2018	A	S6A_615269032	6A	615269032	3.79107	798	G	T	108.164	27.8553	0.000161782	1
481	2241	S	2018	O	S6A_615269032	6A	615269032	3.57599	798	G	T	142.979	38.1554	0.000265465	1
482	2246	S	2018	A	S6B_195536	6B	195536	3.74385	800	G	A	64.0506	16.6213	0.000180362	1
483	2245	S	2018	O	S6B_195536	6B	195536	3.53111	800	G	A	84.6576	22.7664	0.000294365	1
484	2248	S	2018	A	S6B_222445	6B	222445	3.74385	800	T	C	64.0506	16.6213	0.000180362	1
485	2247	S	2018	O	S6B_222445	6B	222445	3.53111	800	T	C	84.6576	22.7664	0.000294365	1
486	2251	S	2018	A	S6B_252533	6B	252533	3.74385	800	T	C	64.0506	16.6213	0.000180362	1
487	2250	S	2018	O	S6B_252533	6B	252533	3.53111	800	T	C	84.6576	22.7664	0.000294365	1
488	2836	S	2018	A	S7A_630096604	7A	630096604	4.74988	986	T	C	86.5141	19.4295	1.78e-05	1
489	2835	S	2018	O	S7A_630096604	7A	630096604	4.02655	986	T	C	108.108	26.8389	9.41e-05	1
490															11
491	829	Sr	2018	A	S2B_549201894	2B	549201894	5.09849	272	G	C	0.427939	0.092069	7.97e-06	1
492	830	Sr	2018	O	S2B_549201894	2B	549201894	5.87865	272	G	C	0.255082	0.0632691	1.32e-06	1
493	1929	Sr	2018	A	S5A_594133493	5A	594133493	4.10385	661	A	T	-0.24511	0.0601523	7.87e-05	1
494	1930	Sr	2018	O	S5A_594133493	5A	594133493	4.86124	661	A	T	-0.158486	0.0414332	1.38e-05	1
495															2
496	13	Zn	2017	A	S1A_14577882	1A	14577882	3.55398	5	G	A	4.06127	1.08788	0.00027927	1
497	14	Zn	2017	O	S1A_14577882	1A	14577882	3.71523	5	G	A	6.04065	1.57491	0.00019265	1
498	481	Zn	2018	A	S1B_639055764	1B	639055764	3.73637	140	C	T	3.44143	0.894145	0.000183498	1
499	482	Zn	2018	O	S1B_639055764	1B	639055764	4.07468	140	C	T	5.01676	1.23651	8.42e-05	1
500	483	Zn	2018	A	S1B_639055785	1B	639055785	3.73637	140	A	C	3.44143	0.894145	0.000183498	1
501	484	Zn	2018	O	S1B_639055785	1B	639055785	4.07468	140	A	C	5.01676	1.23651	8.42e-05	1
502	485	Zn	2018	A	S1B_639055789	1B	639055789	3.73637	140	C	G	3.44143	0.894145	0.000183498	1
503	486	Zn	2018	O	S1B_639055789	1B	639055789	4.07468	140	C	G	5.01676	1.23651	8.42e-05	1
504	488	Zn	2018	A	S1B_639426265	1B	639426265	5.49572	140	G	A	3.66931	0.754334	3.19e-06	1
505	487	Zn	2018	O	S1B_639426265	1B	639426265	4.42976	140	G	A	4.55713	1.06767	3.72e-05	1
506	490	Zn	2018	A	S1B_639426310	1B	639426310	5.12992	140	C	G	3.56067	0.763212	7.41e-06	1
507	489	Zn	2018	O	S1B_639426310	1B	639426310	4.02883	140	C	G	4.35493	1.08079	9.36e-05	1
508	494	Zn	2018	A	S1B_642986047	1B	642986047	3.80011	141	A	C	2.71126	0.697218	0.00015845	1
509	495	Zn	2018	O	S1B_642986047	1B	642986047	4.07188	141	A	C	3.91448	0.965226	8.47e-05	1
510	527	Zn	2018	A	S1B_687279445	1B	687279445	4.23263	147	G	A	5.04869	1.21597	5.85e-05	1
511	528	Zn	2018	O	S1B_687279445	1B	687279445	4.43376	147	G	A	7.19728	1.6853	3.68e-05	1
512	797	Zn	2018	A	S2B_114747112	2B	114747112	5.04555	252	C	T	4.95594	1.07301	9e-06	1
513	796	Zn	2018	O	S2B_114747112	2B	114747112	3.55532	252	C	T	5.70999	1.52916	0.000278406	1
514	927	Zn	2018	A	S2D_22275927	2D	22275927	4.39719	310	G	A	3.30629	0.778095	4.01e-05	1
515	926	Zn	2018	O	S2D_22275927	2D	22275927	3.53393	310	G	A	4.08277	1.09742	0.000292462	1
516	931	Zn	2018	A	S2D_22275962	2D	22275962	4.39719	310	C	T	3.30629	0.778095	4.01e-05	1
517	930	Zn	2018	O	S2D_22275962	2D	22275962	3.53393	310	C	T	4.08277	1.09742	0.000292462	1
518	937	Zn	2018	A	S2D_22347933	2D	22347933	4.39719	310	C	G	3.30629	0.778095	4.01e-05	1
519	936	Zn	2018	O	S2D_22347933	2D	22347933	3.53393	310	C	G	4.08277	1.09742	0.000292462	1
520	939	Zn	2018	A	S2D_22352746	2D	22352746	4.71034	310	G	A	3.25094	0.733809	1.95e-05	1
521	938	Zn	2018	O	S2D_22352746	2D	22352746	3.87693	310	G	A	4.07221	1.03452	0.00013276	1
522	1413	Zn	2018	A	S3D_604601826	3D	604601826	5.54334	499	T	G	3.87625	0.792718	2.86e-06	1
523	1412	Zn	2018	O	S3D_604601826	3D	604601826	3.52885	499	T	G	4.23597	1.1396	0.000295901	1
524	2195	Zn	2017	A	S6A_574936482	6A	574936482	4.31611	790	A	G	4.19027	0.997325	4.83e-05	1
525	2194	Zn	2017	O	S6A_574936482	6A	574936482	4.04479	790	A	G	5.87319	1.45408	9.02e-05	1
526															15
527	GROUP 3: SNP FOR TWO OR THREE ELEMENTS ADJUSTED AND ORIGINAL VALUES IN ONE OR TWO YEARS
528	66	Mg	2017	A	S1A_104222428	1A	104222428	3.5106	22	C	T	-41.6866	11.2505	0.000308604
529	67	P	2017	A	S1A_104222428	1A	104222428	3.70598	22	C	T	186.291	48.6431	0.000196797		1
530	68	Mg	2017	A	S1A_104222471	1A	104222471	3.5106	22	G	C	-41.6866	11.2505	0.000308604
531	69	P	2017	A	S1A_104222471	1A	104222471	3.70598	22	G	C	186.291	48.6431	0.000196797		1
532	1	Mg	2017	A	S1A_1158046	1A	1158046	4.26751	1	G	T	-51.156	12.2596	5.4e-05
533	2	P	2017	A	S1A_1158046	1A	1158046	4.27232	1	G	T	222.021	53.1712	5.34e-05		1
534	3	Mg	2017	A	S1A_1158047	1A	1158047	4.26751	1	A	C	-51.156	12.2596	5.4e-05
535	4	P	2017	A	S1A_1158047	1A	1158047	4.27232	1	A	C	222.021	53.1712	5.34e-05		1
536	71	Mg	2017	A	S1A_117245586	1A	117245586	4.08521	23	G	T	-63.0492	15.5157	8.22e-05
537	70	P	2017	A	S1A_117245586	1A	117245586	3.71183	23	G	T	259.566	67.7114	0.000194166		1
538	72	Mg	2017	A	S1A_118848466	1A	118848466	3.84191	24	C	T	-46.7217	11.935	0.000143909	1
539	73	P	2017	A	S1A_118848466	1A	118848466	5.31707	24	C	T	240.877	50.5214	4.82e-06	1	1
540	74	Mg	2017	A	S1A_118848487	1A	118848487	3.84191	24	C	A	-46.7217	11.935	0.000143909	1
541	75	P	2017	A	S1A_118848487	1A	118848487	5.31707	24	C	A	240.877	50.5214	4.82e-06	1	1
542	76	Mg	2017	A	S1A_121562600	1A	121562600	3.918	25	A	C	-51.3513	12.9621	0.000120782
543	77	P	2017	A	S1A_121562600	1A	121562600	4.24628	25	A	C	232.635	55.9202	5.67e-05		1
544	78	Mg	2017	A	S1A_121562603	1A	121562603	3.918	25	A	G	-51.3513	12.9621	0.000120782
545	79	P	2017	A	S1A_121562603	1A	121562603	4.24628	25	A	G	232.635	55.9202	5.67e-05		1
546	22	Mg	2017	A	S1A_28717259	1A	28717259	4.63102	9	C	G	-54.3012	12.3838	2.34e-05
547	21	P	2017	A	S1A_28717259	1A	28717259	4.21334	9	C	G	223.941	54.0856	6.12e-05		1
548	23	Mg	2017	A	S1A_41743658	1A	41743658	4.50504	10	A	T	-52.1837	12.1016	3.13e-05	1
549	24	P	2017	A	S1A_41743658	1A	41743658	5.98386	10	A	T	262.33	51.2152	1.04e-06	1	1
550	25	Mg	2017	A	S1A_41743669	1A	41743669	4.50504	10	T	C	-52.1837	12.1016	3.13e-05	1
551	26	P	2017	A	S1A_41743669	1A	41743669	5.98386	10	T	C	262.33	51.2152	1.04e-06	1	1
552	97	S	2017	O	S1A_442158094	1A	442158094	4.07503	39	A	G	82.0425	20.2204	8.41e-05
553	96	Zn	2017	O	S1A_442158094	1A	442158094	3.50279	39	A	G	3.87256	1.04656	0.000314206		1
554	31	Mg	2017	A	S1A_48593053	1A	48593053	3.70271	13	T	C	-49.8447	13.0221	0.000198284
555	32	P	2017	A	S1A_48593053	1A	48593053	3.95313	13	T	C	224.064	56.252	0.000111395		1
556	33	Mg	2017	A	S1A_48593056	1A	48593056	3.70271	13	C	A	-49.8447	13.0221	0.000198284
557	34	P	2017	A	S1A_48593056	1A	48593056	3.95313	13	C	A	224.064	56.252	0.000111395		1
558	35	Mg	2017	A	S1A_48593105	1A	48593105	3.70271	13	T	A	-49.8447	13.0221	0.000198284
559	36	P	2017	A	S1A_48593105	1A	48593105	3.95313	13	T	A	224.064	56.252	0.000111395		1
560	103	Cd	2018	O	S1A_489171124	1A	489171124	3.60299	43	G	A	0.00971268	0.00258006	0.000249465
561	104	Mg	2017	A	S1A_489171124	1A	489171124	3.6506	43	G	A	71.9343	18.9562	0.000223563		1
562	109	Mg	2017	A	S1A_530780520	1A	530780520	3.86537	47	G	T	49.1391	12.5061	0.000136341
563	108	Zn	2017	O	S1A_530780520	1A	530780520	3.63843	47	G	T	6.08667	1.60723	0.000229914		1
564	45	Mg	2017	A	S1A_57399833	1A	57399833	4.07152	16	C	T	-41.6019	10.2587	8.48e-05
565	46	P	2017	A	S1A_57399833	1A	57399833	4.54362	16	C	T	191.375	44.1518	2.86e-05		1
566	48	Mg	2017	A	S1A_57399861	1A	57399861	4.07152	16	C	G	-41.6019	10.2587	8.48e-05
567	49	P	2017	A	S1A_57399861	1A	57399861	4.54362	16	C	G	191.375	44.1518	2.86e-05		1
568	127	P	2017	O	S1A_576357185	1A	576357185	3.87547	52	A	G	-279.963	71.1392	0.000133209	1
569	129	S	2017	O	S1A_576357185	1A	576357185	5.08398	52	A	G	-101.551	21.8859	8.24e-06	1
570	128	Zn	2017	O	S1A_576357185	1A	576357185	4.59419	52	A	G	-4.93687	1.13136	2.55e-05	1	1
571	130	P	2017	O	S1A_576357209	1A	576357209	3.87547	52	C	T	-279.963	71.1392	0.000133209	1
572	132	S	2017	O	S1A_576357209	1A	576357209	5.08398	52	C	T	-101.551	21.8859	8.24e-06	1
573	131	Zn	2017	O	S1A_576357209	1A	576357209	4.59419	52	C	T	-4.93687	1.13136	2.55e-05	1	1
574	59	Fe	2017	A	S1A_85337461	1A	85337461	6.63188	19	A	C	-3.0928	0.652876	2.33e-07	1
575	58	Mg	2017	A	S1A_85337461	1A	85337461	3.78935	19	A	C	-54.1755	13.9556	0.000162424	1
576	57	P	2017	A	S1A_85337461	1A	85337461	3.66253	19	A	C	230.639	60.6574	0.000217507	1	1
577	253	Mg	2017	A	S1B_100038203	1B	100038203	3.72602	77	C	G	-30.9392	8.05216	0.000187923	1
578	254	P	2017	A	S1B_100038203	1B	100038203	4.62768	77	C	G	150.825	34.4119	2.36e-05	1	1
579	255	Mg	2017	A	S1B_100038204	1B	100038204	3.72602	77	C	A	-30.9392	8.05216	0.000187923	1
580	256	P	2017	A	S1B_100038204	1B	100038204	4.62768	77	C	A	150.825	34.4119	2.36e-05	1	1
581	156	Mg	2017	A	S1B_10111796	1B	10111796	3.96356	58	G	T	-31.4374	7.87984	0.000108752	1
582	157	P	2017	A	S1B_10111796	1B	10111796	4.68649	58	G	T	149.166	33.7738	2.06e-05	1	1
583	258	Mg	2017	A	S1B_106897035	1B	106897035	3.72602	79	C	T	-30.9392	8.05216	0.000187923	1
584	259	P	2017	A	S1B_106897035	1B	106897035	4.62768	79	C	T	150.825	34.4119	2.36e-05	1	1
585	261	Mg	2017	A	S1B_107370368	1B	107370368	3.66291	79	A	G	-30.8006	8.09995	0.000217315
586	262	P	2017	A	S1B_107370368	1B	107370368	4.37914	79	A	G	147.177	34.7227	4.18e-05		1
587	263	Mg	2017	A	S1B_107370372	1B	107370372	3.66291	79	G	C	-30.8006	8.09995	0.000217315
588	264	P	2017	A	S1B_107370372	1B	107370372	4.37914	79	G	C	147.177	34.7227	4.18e-05		1
589	265	Mg	2017	A	S1B_107370381	1B	107370381	3.66291	79	G	A	-30.8006	8.09995	0.000217315
590	266	P	2017	A	S1B_107370381	1B	107370381	4.37914	79	G	A	147.177	34.7227	4.18e-05		1
591	267	Mg	2017	A	S1B_109729511	1B	109729511	3.83173	80	G	C	-31.2213	7.98835	0.000147324
592	268	P	2017	A	S1B_109729511	1B	109729511	4.63117	80	G	C	149.948	34.1963	2.34e-05		1
593	269	Mg	2017	A	S1B_109729544	1B	109729544	3.83173	80	A	G	-31.2213	7.98835	0.000147324
594	270	P	2017	A	S1B_109729544	1B	109729544	4.63117	80	A	G	149.948	34.1963	2.34e-05		1
595	271	Mg	2017	A	S1B_110126987	1B	110126987	3.66291	80	C	T	-30.8006	8.09995	0.000217315
596	272	P	2017	A	S1B_110126987	1B	110126987	4.37914	80	C	T	147.177	34.7227	4.18e-05		1
597	274	Mg	2017	A	S1B_110127033	1B	110127033	3.66291	80	T	C	-30.8006	8.09995	0.000217315
598	275	P	2017	A	S1B_110127033	1B	110127033	4.37914	80	T	C	147.177	34.7227	4.18e-05		1
599	276	Mg	2017	A	S1B_112204974	1B	112204974	3.50538	81	G	T	-30.0329	8.11269	0.000312335
600	277	P	2017	A	S1B_112204974	1B	112204974	4.12916	81	G	T	142.462	34.8312	7.43e-05		1
601	278	Mg	2017	A	S1B_112204982	1B	112204982	3.50538	81	T	C	-30.0329	8.11269	0.000312335
602	279	P	2017	A	S1B_112204982	1B	112204982	4.12916	81	T	C	142.462	34.8312	7.43e-05		1
603	284	Mg	2017	A	S1B_114437220	1B	114437220	4.00486	82	T	C	-32.4381	8.0796	9.89e-05	1
604	285	P	2017	A	S1B_114437220	1B	114437220	4.87028	82	T	C	156.185	34.5481	1.35e-05	1	1
605	286	Mg	2017	A	S1B_114437221	1B	114437221	4.00486	82	A	G	-32.4381	8.0796	9.89e-05	1
606	287	P	2017	A	S1B_114437221	1B	114437221	4.87028	82	A	G	156.185	34.5481	1.35e-05	1	1
607	288	Mg	2017	A	S1B_114437250	1B	114437250	4.00486	82	A	G	-32.4381	8.0796	9.89e-05	1
608	289	P	2017	A	S1B_114437250	1B	114437250	4.87028	82	A	G	156.185	34.5481	1.35e-05	1	1
609	290	Mg	2017	A	S1B_114437254	1B	114437254	4.00486	82	C	A	-32.4381	8.0796	9.89e-05	1
610	291	P	2017	A	S1B_114437254	1B	114437254	4.87028	82	C	A	156.185	34.5481	1.35e-05	1	1
611	292	Mg	2017	A	S1B_115281063	1B	115281063	3.83173	82	C	A	-31.2213	7.98835	0.000147324
612	293	P	2017	A	S1B_115281063	1B	115281063	4.63117	82	C	A	149.948	34.1963	2.34e-05		1
613	295	Mg	2017	A	S1B_120404292	1B	120404292	4.37214	83	G	A	-33.0844	7.81302	4.24e-05
614	296	P	2017	A	S1B_120404292	1B	120404292	4.39451	83	G	A	143.894	33.8761	4.03e-05		1
615	298	Mg	2017	A	S1B_121791334	1B	121791334	3.76883	84	A	C	-31.0925	8.03595	0.000170284
616	299	P	2017	A	S1B_121791334	1B	121791334	4.3845	84	A	C	146.362	34.505	4.13e-05		1
617	300	Mg	2017	A	S1B_121791349	1B	121791349	3.76883	84	G	T	-31.0925	8.03595	0.000170284
618	301	P	2017	A	S1B_121791349	1B	121791349	4.3845	84	G	T	146.362	34.505	4.13e-05		1
619	302	Mg	2017	A	S1B_121791365	1B	121791365	3.76883	84	C	A	-31.0925	8.03595	0.000170284
620	303	P	2017	A	S1B_121791365	1B	121791365	4.3845	84	C	A	146.362	34.505	4.13e-05		1
621	304	Mg	2017	A	S1B_121791369	1B	121791369	3.76883	84	A	G	-31.0925	8.03595	0.000170284
622	305	P	2017	A	S1B_121791369	1B	121791369	4.3845	84	A	G	146.362	34.505	4.13e-05		1
623	158	Mg	2017	A	S1B_12787627	1B	12787627	3.67758	59	C	T	-30.0721	7.88913	0.000210095	1
624	159	P	2017	A	S1B_12787627	1B	12787627	4.73284	59	C	T	149.419	33.63	1.85e-05	1	1
625	309	Mg	2017	A	S1B_130364178	1B	130364178	4.21384	86	A	T	-29.8445	7.20742	6.11e-05
626	310	P	2017	A	S1B_130364178	1B	130364178	4.96671	86	A	T	141.249	30.8753	1.08e-05		1
627	160	Mg	2017	A	S1B_13242483	1B	13242483	3.9557	59	A	G	-30.915	7.75826	0.000110739	1
628	161	P	2017	A	S1B_13242483	1B	13242483	4.8928	59	A	G	150.216	33.135	1.28e-05	1	1
629	162	Mg	2017	A	S1B_13242507	1B	13242507	3.9557	59	G	C	-30.915	7.75826	0.000110739	1
630	163	P	2017	A	S1B_13242507	1B	13242507	4.8928	59	G	C	150.216	33.135	1.28e-05	1	1
631	164	Mg	2017	A	S1B_13242516	1B	13242516	3.9557	59	G	T	-30.915	7.75826	0.000110739	1
632	165	P	2017	A	S1B_13242516	1B	13242516	4.8928	59	G	T	150.216	33.135	1.28e-05	1	1
633	311	Mg	2017	A	S1B_137130337	1B	137130337	3.66291	87	G	A	-30.8006	8.09995	0.000217315
634	312	P	2017	A	S1B_137130337	1B	137130337	4.37914	87	G	A	147.177	34.7227	4.18e-05		1
635	166	Mg	2017	A	S1B_13893593	1B	13893593	3.66291	59	C	G	-30.8006	8.09995	0.000217315
636	167	P	2017	A	S1B_13893593	1B	13893593	4.37914	59	C	G	147.177	34.7227	4.18e-05		1
637	168	Mg	2017	A	S1B_13893607	1B	13893607	3.66291	59	G	C	-30.8006	8.09995	0.000217315
638	169	P	2017	A	S1B_13893607	1B	13893607	4.37914	59	G	C	147.177	34.7227	4.18e-05		1
639	315	Mg	2017	A	S1B_148131006	1B	148131006	3.76883	90	C	G	-31.0925	8.03595	0.000170284
640	316	P	2017	A	S1B_148131006	1B	148131006	4.3845	90	C	G	146.362	34.505	4.13e-05		1
641	320	Mg	2017	A	S1B_151070650	1B	151070650	3.80816	91	T	G	-31.7736	8.16025	0.00015554
642	321	P	2017	A	S1B_151070650	1B	151070650	4.6633	91	T	G	153.677	34.9001	2.17e-05		1
643	322	Mg	2017	A	S1B_156838039	1B	156838039	3.83173	92	G	T	-31.2213	7.98835	0.000147324
644	323	P	2017	A	S1B_156838039	1B	156838039	4.63117	92	G	T	149.948	34.1963	2.34e-05		1
645	324	Mg	2017	A	S1B_158545386	1B	158545386	3.66291	93	C	G	-30.8006	8.09995	0.000217315
646	325	P	2017	A	S1B_158545386	1B	158545386	4.37914	93	C	G	147.177	34.7227	4.18e-05		1
647	326	Mg	2017	A	S1B_159912936	1B	159912936	4.18482	94	A	T	-32.1199	7.78955	6.53e-05
648	327	P	2017	A	S1B_159912936	1B	159912936	4.5955	94	A	T	146.465	33.5588	2.54e-05		1
649	330	Mg	2017	A	S1B_160486840	1B	160486840	3.76613	94	C	A	-31.2826	8.08863	0.000171346
650	331	P	2017	A	S1B_160486840	1B	160486840	4.66401	94	C	A	152.236	34.5697	2.17e-05		1
651	332	Mg	2017	A	S1B_161212390	1B	161212390	3.66291	94	C	T	-30.8006	8.09995	0.000217315
652	333	P	2017	A	S1B_161212390	1B	161212390	4.37914	94	C	T	147.177	34.7227	4.18e-05		1
653	334	Mg	2017	A	S1B_161212394	1B	161212394	3.66291	94	G	A	-30.8006	8.09995	0.000217315
654	335	P	2017	A	S1B_161212394	1B	161212394	4.37914	94	G	A	147.177	34.7227	4.18e-05		1
655	336	Mg	2017	A	S1B_161212395	1B	161212395	3.66291	94	T	G	-30.8006	8.09995	0.000217315
656	337	P	2017	A	S1B_161212395	1B	161212395	4.37914	94	T	G	147.177	34.7227	4.18e-05		1
657	338	Mg	2017	A	S1B_161212410	1B	161212410	3.66291	94	A	G	-30.8006	8.09995	0.000217315
658	339	P	2017	A	S1B_161212410	1B	161212410	4.37914	94	A	G	147.177	34.7227	4.18e-05		1
659	340	Mg	2017	A	S1B_169662746	1B	169662746	3.94401	95	A	G	-31.6551	7.95831	0.000113761
660	341	P	2017	A	S1B_169662746	1B	169662746	4.53523	95	A	G	148.006	34.1846	2.92e-05		1
661	348	Mg	2017	A	S1B_170842807	1B	170842807	3.66291	95	C	T	-30.8006	8.09995	0.000217315
662	349	P	2017	A	S1B_170842807	1B	170842807	4.37914	95	C	T	147.177	34.7227	4.18e-05		1
663	353	Mg	2017	A	S1B_176291121	1B	176291121	4.00903	96	A	G	-31.7891	7.91293	9.79e-05	1
664	354	P	2017	A	S1B_176291121	1B	176291121	4.78671	96	A	G	151.587	33.8847	1.63e-05	1	1
665	355	Mg	2017	A	S1B_176291143	1B	176291143	4.00903	96	A	G	-31.7891	7.91293	9.79e-05	1
666	356	P	2017	A	S1B_176291143	1B	176291143	4.78671	96	A	G	151.587	33.8847	1.63e-05	1	1
667	357	Mg	2017	A	S1B_176291145	1B	176291145	4.00903	96	C	G	-31.7891	7.91293	9.79e-05	1
668	358	P	2017	A	S1B_176291145	1B	176291145	4.78671	96	C	G	151.587	33.8847	1.63e-05	1	1
669	359	Mg	2017	A	S1B_177838290	1B	177838290	3.66291	97	T	G	-30.8006	8.09995	0.000217315
670	360	P	2017	A	S1B_177838290	1B	177838290	4.37914	97	T	G	147.177	34.7227	4.18e-05		1
671	361	Mg	2017	A	S1B_177838293	1B	177838293	3.66291	97	G	C	-30.8006	8.09995	0.000217315
672	362	P	2017	A	S1B_177838293	1B	177838293	4.37914	97	G	C	147.177	34.7227	4.18e-05		1
673	363	Mg	2017	A	S1B_180406818	1B	180406818	3.75363	98	G	A	-31.1567	8.07238	0.000176347
674	364	P	2017	A	S1B_180406818	1B	180406818	4.5711	98	G	A	150.288	34.5462	2.68e-05		1
675	365	Mg	2017	A	S1B_183479899	1B	183479899	3.89856	99	G	A	-31.2982	7.92425	0.000126311
676	366	P	2017	A	S1B_183479899	1B	183479899	4.43851	99	G	A	145.583	34.0672	3.64e-05		1
677	367	Mg	2017	A	S1B_183479908	1B	183479908	3.89856	99	C	T	-31.2982	7.92425	0.000126311
678	368	P	2017	A	S1B_183479908	1B	183479908	4.43851	99	C	T	145.583	34.0672	3.64e-05		1
679	369	Mg	2017	A	S1B_183479947	1B	183479947	3.89856	99	T	C	-31.2982	7.92425	0.000126311
680	370	P	2017	A	S1B_183479947	1B	183479947	4.43851	99	T	C	145.583	34.0672	3.64e-05
681	371	Mg	2017	A	S1B_184220547	1B	184220547	3.72602	99	C	T	-30.9392	8.05216	0.000187923
682	372	P	2017	A	S1B_184220547	1B	184220547	4.62768	99	C	T	150.825	34.4119	2.36e-05		1
683	373	Mg	2017	A	S1B_184220549	1B	184220549	3.72602	99	C	T	-30.9392	8.05216	0.000187923
684	374	P	2017	A	S1B_184220549	1B	184220549	4.62768	99	C	T	150.825	34.4119	2.36e-05		1
685	375	Mg	2017	A	S1B_184771090	1B	184771090	4.26648	99	T	C	-33.3108	7.98414	5.41e-05	1
686	376	P	2017	A	S1B_184771090	1B	184771090	4.75985	99	T	C	153.145	34.3498	1.74e-05	1	1
687	377	Mg	2017	A	S1B_184771092	1B	184771092	4.26648	99	A	G	-33.3108	7.98414	5.41e-05	1
688	378	P	2017	A	S1B_184771092	1B	184771092	4.75985	99	A	G	153.145	34.3498	1.74e-05	1	1
689	379	Mg	2017	A	S1B_184771124	1B	184771124	4.26648	99	C	G	-33.3108	7.98414	5.41e-05	1
690	380	P	2017	A	S1B_184771124	1B	184771124	4.75985	99	C	G	153.145	34.3498	1.74e-05	1	1
691	381	Mg	2017	A	S1B_184771133	1B	184771133	4.26648	99	T	C	-33.3108	7.98414	5.41e-05	1
692	382	P	2017	A	S1B_184771133	1B	184771133	4.75985	99	T	C	153.145	34.3498	1.74e-05	1	1
693	383	Mg	2017	A	S1B_185077156	1B	185077156	3.66291	99	G	A	-30.8006	8.09995	0.000217315
694	384	P	2017	A	S1B_185077156	1B	185077156	4.37914	99	G	A	147.177	34.7227	4.18e-05		1
695	385	Mg	2017	A	S1B_185077175	1B	185077175	3.66291	99	C	G	-30.8006	8.09995	0.000217315
696	386	P	2017	A	S1B_185077175	1B	185077175	4.37914	99	C	G	147.177	34.7227	4.18e-05		1
697	387	Mg	2017	A	S1B_188461759	1B	188461759	3.66291	100	A	G	-30.8006	8.09995	0.000217315
698	388	P	2017	A	S1B_188461759	1B	188461759	4.37914	100	A	G	147.177	34.7227	4.18e-05		1
699	389	Mg	2017	A	S1B_188461780	1B	188461780	3.66291	100	T	A	-30.8006	8.09995	0.000217315
700	390	P	2017	A	S1B_188461780	1B	188461780	4.37914	100	T	A	147.177	34.7227	4.18e-05		1
701	392	Mg	2017	A	S1B_209129922	1B	209129922	3.72602	102	C	G	-30.9392	8.05216	0.000187923
702	393	P	2017	A	S1B_209129922	1B	209129922	4.62768	102	C	G	150.825	34.4119	2.36e-05		1
703	175	Mg	2017	A	S1B_26397576	1B	26397576	3.65577	63	G	C	-30.2593	7.96708	0.000220918
704	176	P	2017	A	S1B_26397576	1B	26397576	4.58092	63	G	C	148.26	34.0356	2.62e-05		1
705	177	Mg	2017	A	S1B_26397577	1B	26397577	3.65577	63	T	A	-30.2593	7.96708	0.000220918
706	178	P	2017	A	S1B_26397577	1B	26397577	4.58092	63	T	A	148.26	34.0356	2.62e-05		1
707	180	Mg	2017	A	S1B_28041285	1B	28041285	3.91587	64	C	G	-23.9061	6.03637	0.000121375
708	179	P	2017	A	S1B_28041285	1B	28041285	3.60415	64	C	G	99.0871	26.3162	0.000248801		1
709	182	Mg	2017	A	S1B_34167700	1B	34167700	4.14183	65	T	C	-24.4817	5.97453	7.21e-05
710	181	P	2017	A	S1B_34167700	1B	34167700	3.89336	65	T	C	102.688	26.0201	0.000127831		1
711	184	Mg	2017	A	S1B_34167718	1B	34167718	4.14183	65	G	A	-24.4817	5.97453	7.21e-05
712	183	P	2017	A	S1B_34167718	1B	34167718	3.89336	65	G	A	102.688	26.0201	0.000127831		1
713	186	Mg	2017	A	S1B_34167727	1B	34167727	4.14183	65	T	C	-24.4817	5.97453	7.21e-05
714	185	P	2017	A	S1B_34167727	1B	34167727	3.89336	65	T	C	102.688	26.0201	0.000127831		1
715	194	Mg	2017	A	S1B_39577562	1B	39577562	3.67377	67	A	T	-30.1545	7.91576	0.000211949
716	195	P	2017	A	S1B_39577562	1B	39577562	4.40361	67	A	T	144.284	33.9254	3.95e-05		1
717	196	Mg	2017	A	S1B_39706117	1B	39706117	4.04082	67	G	A	-62.8549	15.5709	9.1e-05	1
718	197	P	2017	A	S1B_39706117	1B	39706117	5.48021	67	G	A	320.243	65.9481	3.31e-06	1	1
719	205	Mg	2017	A	S1B_41088103	1B	41088103	3.83173	67	A	G	-31.2213	7.98835	0.000147324
720	206	P	2017	A	S1B_41088103	1B	41088103	4.63117	67	A	G	149.948	34.1963	2.34e-05		1
721	431	Mg	2017	A	S1B_510225417	1B	510225417	3.5983	119	C	T	-49.7732	13.2322	0.000252174
722	432	P	2017	A	S1B_510225417	1B	510225417	4.06622	119	C	T	230.791	56.9562	8.59e-05		1
723	433	Mg	2017	A	S1B_510225425	1B	510225425	3.5983	119	T	C	-49.7732	13.2322	0.000252174
724	434	P	2017	A	S1B_510225425	1B	510225425	4.06622	119	T	C	230.791	56.9562	8.59e-05		1
725	438	Cd	2018	O	S1B_526271823	1B	526271823	3.65454	123	A	G	0.00534582	0.00140781	0.000221543
726	439	Mg	2017	A	S1B_526271823	1B	526271823	3.96835	123	A	G	41.1169	10.2985	0.000107561		1
727	215	Mg	2017	A	S1B_52903621	1B	52903621	3.76883	70	A	T	-31.0925	8.03595	0.000170284
728	216	P	2017	A	S1B_52903621	1B	52903621	4.3845	70	A	T	146.362	34.505	4.13e-05		1
729	217	Mg	2017	A	S1B_52903643	1B	52903643	3.76883	70	G	A	-31.0925	8.03595	0.000170284
730	218	P	2017	A	S1B_52903643	1B	52903643	4.3845	70	G	A	146.362	34.505	4.13e-05		1
731	443	Cd	2017	A	S1B_553939861	1B	553939861	4.15688	125	G	A	0.0218523	0.00532109	6.97e-05	1
732	444	Cd	2017	O	S1B_553939861	1B	553939861	4.92385	125	G	A	0.0268602	0.0059022	1.19e-05	1	1
733	450	Mo	2017	A	S1B_555776959	1B	555776959	4.98408	126	G	A	0.0519374	0.0142728	1.04e-05	1
734	449	P	2018	A	S1B_555776959	1B	555776959	4.70144	126	G	A	380.796	86.0528	1.99e-05	1	1
735	220	Mg	2017	A	S1B_58586506	1B	58586506	3.70556	71	G	A	-30.1706	7.87851	0.000196989
736	221	P	2017	A	S1B_58586506	1B	58586506	4.31306	71	G	A	142.092	33.8338	4.86e-05		1
737	222	Mg	2017	A	S1B_58586529	1B	58586529	3.70556	71	G	A	-30.1706	7.87851	0.000196989
738	223	P	2017	A	S1B_58586529	1B	58586529	4.31306	71	G	A	142.092	33.8338	4.86e-05		1
739	227	Mg	2017	A	S1B_65768442	1B	65768442	3.66291	73	G	A	-30.8006	8.09995	0.000217315
740	228	P	2017	A	S1B_65768442	1B	65768442	4.37914	73	G	A	147.177	34.7227	4.18e-05		1
741	229	Mg	2017	A	S1B_65768801	1B	65768801	3.66291	73	T	C	-30.8006	8.09995	0.000217315
742	230	P	2017	A	S1B_65768801	1B	65768801	4.37914	73	T	C	147.177	34.7227	4.18e-05		1
743	231	Mg	2017	A	S1B_65768803	1B	65768803	3.66291	73	T	C	-30.8006	8.09995	0.000217315
744	232	P	2017	A	S1B_65768803	1B	65768803	4.37914	73	T	C	147.177	34.7227	4.18e-05		1
745	523	Cd	2018	O	S1B_667933374	1B	667933374	3.92752	146	C	T	0.00621935	0.00156758	0.000118162
746	522	Mg	2017	A	S1B_667933374	1B	667933374	3.75767	146	C	T	44.6403	11.5583	0.000174715		1
747	525	Mg	2017	A	S1B_668090674	1B	668090674	3.75767	146	C	A	44.6403	11.5583	0.000174715
748	526	Cd	2018	O	S1B_668090674	1B	668090674	3.92752	146	C	A	0.00621935	0.00156758	0.000118162		1
749	233	Mg	2017	A	S1B_67443059	1B	67443059	3.66291	74	T	C	-30.8006	8.09995	0.000217315
750	234	P	2017	A	S1B_67443059	1B	67443059	4.37914	74	T	C	147.177	34.7227	4.18e-05		1
751	235	Mg	2017	A	S1B_67443074	1B	67443074	3.66291	74	T	C	-30.8006	8.09995	0.000217315
752	236	P	2017	A	S1B_67443074	1B	67443074	4.37914	74	T	C	147.177	34.7227	4.18e-05		1
753	144	Mg	2017	A	S1B_8983130	1B	8983130	3.76883	58	G	A	-31.0925	8.03595	0.000170284
754	145	P	2017	A	S1B_8983130	1B	8983130	4.3845	58	G	A	146.362	34.505	4.13e-05		1
755	146	Mg	2017	A	S1B_8983132	1B	8983132	3.76883	58	C	G	-31.0925	8.03595	0.000170284
756	147	P	2017	A	S1B_8983132	1B	8983132	4.3845	58	C	G	146.362	34.505	4.13e-05		1
757	148	Mg	2017	A	S1B_9263402	1B	9263402	3.72602	58	A	G	-30.9392	8.05216	0.000187923
758	149	P	2017	A	S1B_9263402	1B	9263402	4.62768	58	A	G	150.825	34.4119	2.36e-05		1
759	150	Mg	2017	A	S1B_9263429	1B	9263429	3.72602	58	A	G	-30.9392	8.05216	0.000187923
760	151	P	2017	A	S1B_9263429	1B	9263429	4.62768	58	A	G	150.825	34.4119	2.36e-05		1
761	152	Mg	2017	A	S1B_9711621	1B	9711621	3.50132	58	A	G	-22.491	6.07973	0.000315266
762	153	P	2017	A	S1B_9711621	1B	9711621	3.81351	58	A	G	102.245	26.2366	0.000153635		1
763	154	Mg	2017	A	S1B_9711623	1B	9711623	4.15371	58	C	T	-33.1008	8.06388	7.02e-05	1
764	155	P	2017	A	S1B_9711623	1B	9711623	4.94685	58	C	T	157.547	34.5215	1.13e-05	1	1
765	601	Mg	2017	A	S1D_106373551	1D	106373551	4.09608	171	G	C	-45.6211	11.2087	8.02e-05	1
766	602	P	2017	A	S1D_106373551	1D	106373551	5.31147	171	G	C	227.039	47.6496	4.88e-06	1	1
767	603	Mg	2017	A	S1D_106373572	1D	106373572	4.09608	171	C	G	-45.6211	11.2087	8.02e-05	1
768	604	P	2017	A	S1D_106373572	1D	106373572	5.31147	171	C	G	227.039	47.6496	4.88e-06	1	1
769	539	Mg	2017	A	S1D_11618758	1D	11618758	3.69797	153	A	G	-57.8248	15.1188	0.000200461
770	540	P	2017	A	S1D_11618758	1D	11618758	4.50508	153	A	G	279.054	64.7134	3.13e-05		1
771	557	P	2017	A	S1D_17998327	1D	17998327	4.69723	156	G	C	237.714	53.748	2.01e-05	1
772	556	P	2017	O	S1D_17998327	1D	17998327	3.67951	156	G	C	382.283	100.256	0.000209167	1	1
773	571	Mg	2017	A	S1D_34628004	1D	34628004	3.55895	160	A	G	-52.852	14.1452	0.000276092	1
774	572	P	2017	A	S1D_34628004	1D	34628004	4.81001	160	A	G	269.681	60.1053	1.55e-05	1	1
775	573	Mg	2017	A	S1D_34628019	1D	34628019	3.55895	160	C	G	-52.852	14.1452	0.000276092	1
776	574	P	2017	A	S1D_34628019	1D	34628019	4.81001	160	C	G	269.681	60.1053	1.55e-05	1	1
777	640	P	2018	A	S1D_462013413	1D	462013413	4.21077	193	C	T	-207.744	50.1922	6.16e-05
778	639	S	2018	A	S1D_462013413	1D	462013413	3.66377	193	C	T	81.2702	21.3694	0.000216887		1
779	584	Mg	2017	A	S1D_47316263	1D	47316263	4.54431	165	T	C	-69.786	16.0987	2.86e-05	1
780	585	P	2017	A	S1D_47316263	1D	47316263	5.67204	165	T	C	339.805	68.5315	2.13e-06	1	1
781	586	Mg	2017	A	S1D_47316279	1D	47316279	4.54431	165	C	T	-69.786	16.0987	2.86e-05	1
782	587	P	2017	A	S1D_47316279	1D	47316279	5.67204	165	C	T	339.805	68.5315	2.13e-06	1	1
783	654	Mg	2017	A	S2A_3761912	2A	3761912	4.90253	199	G	A	-50.8902	11.212	1.25e-05	1
784	653	P	2017	A	S2A_3761912	2A	3761912	4.68263	199	G	A	215.462	48.8088	2.08e-05	1	1
785	656	Mg	2017	A	S2A_3761914	2A	3761914	4.90253	199	G	A	-50.8902	11.212	1.25e-05	1
786	655	P	2017	A	S2A_3761914	2A	3761914	4.68263	199	G	A	215.462	48.8088	2.08e-05	1	1
787	658	Mg	2017	A	S2A_3761918	2A	3761918	4.90253	199	G	A	-50.8902	11.212	1.25e-05	1
788	657	P	2017	A	S2A_3761918	2A	3761918	4.68263	199	G	A	215.462	48.8088	2.08e-05	1	1
789	660	Mg	2017	A	S2A_3761934	2A	3761934	4.90253	199	T	A	-50.8902	11.212	1.25e-05	1
790	659	P	2017	A	S2A_3761934	2A	3761934	4.68263	199	T	A	215.462	48.8088	2.08e-05	1	1
791	702	S	2018	A	S2A_595224881	2A	595224881	3.76934	218	G	C	91.6348	23.6814	0.000170082
792	701	Sr	2018	A	S2A_595224881	2A	595224881	3.56519	218	G	C	0.410442	0.109733	0.00027215		1
793	714	Cd	2018	O	S2A_734585818	2A	734585818	3.81397	226	T	C	0.0063632	0.00163271	0.000153472
794	715	Fe	2018	O	S2A_734585818	2A	734585818	3.86674	226	T	C	3.27054	0.832191	0.000135913
795	713	Zn	2017	A	S2A_734585818	2A	734585818	3.72392	226	T	C	4.07365	1.06056	0.000188835		1
796	726	Mg	2017	A	S2A_746982196	2A	746982196	3.78609	230	T	A	-25.2989	6.52042	0.000163648
797	725	Ni	2018	A	S2A_746982196	2A	746982196	3.66676	230	T	A	-0.0133734	0.00351469	0.000215397		1
798	729	Mg	2017	A	S2A_747676114	2A	747676114	3.84181	230	G	A	-25.427	6.49542	0.000143944
799	728	Ni	2018	A	S2A_747676114	2A	747676114	3.71927	230	G	A	-0.0134387	0.0035014	0.000190868		1
800	732	Mg	2017	A	S2A_748064172	2A	748064172	3.97393	230	C	G	-25.8744	6.47517	0.000106186
801	731	Ni	2018	A	S2A_748064172	2A	748064172	3.62078	230	C	G	-0.0132293	0.00350367	0.000239455		1
802	734	Mg	2017	A	S2A_748064173	2A	748064173	3.97393	230	A	C	-25.8744	6.47517	0.000106186
803	733	Ni	2018	A	S2A_748064173	2A	748064173	3.62078	230	A	C	-0.0132293	0.00350367	0.000239455		1
804	736	Mg	2017	A	S2A_748064174	2A	748064174	3.97393	230	T	C	-25.8744	6.47517	0.000106186
805	735	Ni	2018	A	S2A_748064174	2A	748064174	3.62078	230	T	C	-0.0132293	0.00350367	0.000239455		1
806	738	Mg	2017	A	S2A_748064175	2A	748064175	3.97393	230	A	G	-25.8744	6.47517	0.000106186
807	737	Ni	2018	A	S2A_748064175	2A	748064175	3.62078	230	A	G	-0.0132293	0.00350367	0.000239455		1
808	837	Zn	2017	O	S2B_634958701	2B	634958701	3.6157	277	G	A	-2.76045	0.731709	0.000242272
809	839	P	2017	A	S2B_636117701	2B	636117701	3.62646	278	A	C	-91.3993	24.1832	0.000236339
810	838	Zn	2017	O	S2B_636117701	2B	636117701	3.62625	278	A	C	-2.69798	0.713879	0.000236454		1
811	841	P	2017	A	S2B_636117703	2B	636117703	3.62646	278	G	A	-91.3993	24.1832	0.000236339
812	840	Zn	2017	O	S2B_636117703	2B	636117703	3.62625	278	G	A	-2.69798	0.713879	0.000236454		1
813	855	Mn	2017	O	S2B_693452170	2B	693452170	3.62811	285	C	T	2.69727	0.713469	0.000235443
814	856	Zn	2017	O	S2B_693452170	2B	693452170	3.67662	285	C	T	4.79365	1.25777	0.000210561		1
815	875	Cd	2017	O	S2B_763334309	2B	763334309	4.03002	295	C	T	0.0119369	0.00296193	9.33e-05
816	874	Zn	2017	O	S2B_763334309	2B	763334309	3.83731	295	C	T	7.55129	1.93038	0.000145441		1
817	889	Cd	2018	O	S2B_780115106	2B	780115106	4.23578	300	A	G	-0.00329798	0.000793954	5.81e-05	1
818	890	Mn	2017	O	S2B_780115106	2B	780115106	5.19457	300	A	G	-1.9603	0.417003	6.39e-06	1	1
819	891	Cd	2018	O	S2B_780115139	2B	780115139	4.23578	300	T	C	-0.00329798	0.000793954	5.81e-05	1
820	892	Mn	2017	O	S2B_780115139	2B	780115139	5.19457	300	T	C	-1.9603	0.417003	6.39e-06	1	1
821	898	Mn	2017	O	S2B_780665986	2B	780665986	5.56816	300	T	C	-2.05733	0.419599	2.7e-06	1
822	895	Zn	2017	O	S2B_780665986	2B	780665986	3.89916	300	T	C	-3.00606	0.761018	0.000126135	1	1
823	774	Cd	2017	O	S2B_90186159	2B	90186159	4.29461	247	A	G	0.00598004	0.00142763	5.07e-05
824	773	Cu	2017	O	S2B_90186159	2B	90186159	3.74729	247	A	G	0.282852	0.0733595	0.000178942		1
825	776	Cd	2017	O	S2B_90443867	2B	90443867	4.3707	247	C	G	0.00607486	0.00143489	4.26e-05
826	775	Cu	2017	O	S2B_90443867	2B	90443867	3.56069	247	C	G	0.276763	0.0740503	0.000274984		1
827	960	P	2018	O	S2D_102977925	2D	102977925	4.06707	321	T	C	432.333	106.681	8.57e-05
828	959	Zn	2018	O	S2D_102977925	2D	102977925	3.7621	321	T	C	5.60159	1.44932	0.000172941		1
829	979	Mg	2017	A	S2D_522542097	2D	522542097	4.42753	334	T	C	-38.4294	9.00623	3.74e-05
830	978	P	2017	A	S2D_522542097	2D	522542097	4.11747	334	T	C	160.316	39.264	7.63e-05		1
831	981	Mg	2017	A	S2D_522542122	2D	522542122	4.42753	334	A	T	-38.4294	9.00623	3.74e-05
832	980	P	2017	A	S2D_522542122	2D	522542122	4.11747	334	A	T	160.316	39.264	7.63e-05		1
833	1010	P	2018	A	S2D_629462481	2D	629462481	3.57934	343	C	G	-147.869	39.4378	0.000263428
834	1011	S	2018	A	S2D_629462481	2D	629462481	3.87354	343	C	G	65.1555	16.5611	0.000133801		1
835	1067	Mg	2018	O	S3A_193610863	3A	193610863	3.90569	359	A	G	82.3269	20.8208	0.000124253
836	1068	Ni	2017	O	S3A_193610863	3A	193610863	4.36463	359	A	G	0.042293	0.00999811	4.32e-05		1
837	1051	P	2017	O	S3A_25056931	3A	25056931	3.60122	354	T	C	167.656	44.5492	0.000250483
838	1052	S	2017	O	S3A_25056931	3A	25056931	4.31001	354	T	C	58.0154	13.8201	4.9e-05		1
839	1081	Cd	2017	O	S3A_619105713	3A	619105713	3.99543	368	A	G	-0.0108268	0.00270058	0.000101059
840	1084	P	2018	A	S3A_653925713	3A	653925713	3.72034	370	T	C	169.269	44.0945	0.000190398		1
841	1093	Mn	2017	A	S3A_697557452	3A	697557452	3.95151	374	G	A	-2.4204	0.607801	0.000111814
842	1094	Ni	2018	O	S3A_697557452	3A	697557452	5.34973	374	G	A	0.0296706	0.00620005	4.47e-06		1
843	1103	K	2017	A	S3A_717015583	3A	717015583	9.1426	377	G	C	187.797	31.129	7.2e-10	1
844	1102	K	2017	O	S3A_717015583	3A	717015583	4.23983	377	G	C	115.084	34.4295	5.76e-05	1	1
845	1115	Cu	2017	O	S3A_728007201	3A	728007201	3.58826	379	C	G	0.583957	0.155509	0.000258073	1
846	1116	Mn	2017	O	S3A_728007201	3A	728007201	6.40737	379	C	G	5.73	1.07313	3.91e-07	1	1
847	1147	Cu	2018	A	S3B_24055497	3B	24055497	3.69331	392	G	A	-0.26806	0.0701405	0.000202622
848	1148	Sr	2018	A	S3B_24055497	3B	24055497	4.37593	392	G	A	0.374733	0.0884485	4.21e-05		1
849	1178	Mg	2018	O	S3B_394944592	3B	394944592	3.77601	407	C	T	57.621	14.8751	0.000167491
850	1179	P	2018	O	S3B_394944592	3B	394944592	3.8247	407	C	T	318.361	81.5478	0.000149729		1
851	1163	Mg	2018	O	S3B_42330180	3B	42330180	3.81735	397	G	A	-46.5152	11.9287	0.000152282
852	1162	P	2018	O	S3B_42330180	3B	42330180	3.54812	397	G	A	-245.157	65.7357	0.000283063		1
853	1125	Rb	2018	O	S3B_851809	3B	851809	3.50663	383	C	G	-0.262205	0.0708132	0.000311433
854	1126	S	2017	O	S3B_851809	3B	851809	3.62425	383	C	G	67.5567	17.8814	0.000237546		1
855	1304	Ni	2018	O	S3D_28495730	3D	28495730	4.38008	450	C	T	0.0227168	0.00535878	4.17e-05
856	1303	Rb	2018	O	S3D_28495730	3D	28495730	3.65077	450	C	T	0.344389	0.090751	0.000223477		1
857	1344	Cd	2018	O	S3D_368225054	3D	368225054	4.21542	472	C	T	0.00781517	0.00188693	6.09e-05
858	1343	Mg	2018	O	S3D_368225054	3D	368225054	3.85272	472	C	T	87.6175	22.3436	0.000140373		1
859	1381	Cd	2017	A	S3D_583916066	3D	583916066	4.42771	492	C	T	0.00938892	0.00220032	3.74e-05
860	1380	Mg	2018	O	S3D_583916066	3D	583916066	3.92457	492	C	T	-80.2821	20.2442	0.000118968		1
861	1409	Fe	2018	O	S3D_602203097	3D	602203097	3.76894	498	C	T	2.42864	0.627679	0.00017024
862	1408	Mg	2018	O	S3D_602203097	3D	602203097	3.62735	498	C	T	54.8732	14.5167	0.000235859		1
863	1446	Mg	2017	A	S4A_236141955	4A	236141955	3.93879	517	C	T	39.9068	10.0409	0.000115135
864	1445	Mn	2017	O	S4A_236141955	4A	236141955	3.8089	517	C	T	2.84372	0.730251	0.000155273		1
865	1488	P	2018	O	S4A_667344962	4A	667344962	3.85148	538	A	C	215.252	54.9029	0.000140773
866	1489	S	2018	O	S4A_667344962	4A	667344962	4.0803	538	A	C	62.9288	15.4974	8.31e-05		1
867	1504	Mg	2017	A	S4A_681180933	4A	681180933	5.66035	541	T	G	44.4791	8.98171	2.19e-06
868	1503	K	NA	O	S4A_681180933	4A	681180933	5.61852	541	T	G	-219.267	57.9584	2.41e-06		1
869	1514	S	2018	A	S4A_703230434	4A	703230434	3.7481	545	G	A	-57.7437	14.9742	0.000178608
870	1515	Zn	2017	O	S4A_703230434	4A	703230434	4.5187	545	G	A	4.48599	1.03841	3.03e-05		1
871	1519	Cd	2018	O	S4A_706493915	4A	706493915	3.56107	547	T	G	0.0057953	0.00155048	0.000274747
872	1520	Zn	2017	O	S4A_706493915	4A	706493915	4.94007	547	T	G	6.50694	1.42698	1.15e-05		1
873	1521	Cd	2018	O	S4A_706493956	4A	706493956	3.56107	547	G	T	0.0057953	0.00155048	0.000274747
874	1522	Zn	2017	O	S4A_706493956	4A	706493956	4.94007	547	G	T	6.50694	1.42698	1.15e-05		1
875	1524	Cd	2018	O	S4A_706594326	4A	706594326	3.70324	547	A	T	0.0062091	0.00162201	0.000198042
876	1525	Zn	2017	O	S4A_706594326	4A	706594326	4.3526	547	A	T	6.38048	1.51088	4.44e-05		1
877	1526	Cd	2018	O	S4A_707206188	4A	707206188	3.70324	547	G	T	0.0062091	0.00162201	0.000198042
878	1527	Zn	2017	O	S4A_707206188	4A	707206188	4.3526	547	G	T	6.38048	1.51088	4.44e-05		1
879	1561	Cd	2018	O	S4A_732725628	4A	732725628	3.69394	554	A	C	0.00504603	0.00132021	0.000202331
880	1560	Fe	2018	O	S4A_732725628	4A	732725628	3.55936	554	A	C	2.52212	0.674967	0.000275827		1
881	1562	Cd	2018	O	S4A_732825683	4A	732825683	4.11484	554	G	T	0.00504326	0.00123566	7.68e-05	1
882	1563	PC	2017		S4A_732825683	4A	732825683	9.68619	554	G	T	0.881248	0.140343	2.06e-10	1	1
883	1576	Cd	2018	O	S4B_22280030	4B	22280030	3.75437	560	G	T	0.00425352	0.00110191	0.000176047
884	1577	S	2017	O	S4B_22280030	4B	22280030	4.06557	560	G	T	81.557	20.1291	8.6e-05		1
885	1578	Cd	2018	O	S4B_22280041	4B	22280041	3.75437	560	A	G	0.00425352	0.00110191	0.000176047
886	1579	S	2017	O	S4B_22280041	4B	22280041	4.06557	560	A	G	81.557	20.1291	8.6e-05		1
887	1580	Mn	2018	O	S4B_23355392	4B	23355392	3.98651	561	C	T	2.33829	0.584042	0.000103154	1
888	1581	S	2017	O	S4B_23355392	4B	23355392	5.24582	561	C	T	87.9304	18.594	5.68e-06	1	1
889	1582	Cd	2018	O	S4B_23704834	4B	23704834	3.62317	561	A	C	0.00671796	0.00177848	0.00023814
890	1583	Mn	2017	O	S4B_23704834	4B	23704834	4.04467	561	A	C	3.80683	0.942513	9.02e-05		1
891	1639	Mg	2018	O	S4B_607638135	4B	607638135	3.57353	581	A	G	-75.3358	20.1125	0.000266976
892	1640	Mn	2017	O	S4B_607638135	4B	607638135	3.79081	581	A	G	-3.52779	0.908547	0.000161878		1
893	1641	Mg	2018	O	S4B_608056243	4B	608056243	3.57353	581	C	A	-75.3358	20.1125	0.000266976
894	1642	Mn	2017	O	S4B_608056243	4B	608056243	3.79081	581	C	A	-3.52779	0.908547	0.000161878		1
895	1668	Ni	2018	O	S4B_635994009	4B	635994009	3.66531	588	T	C	0.0216578	0.0056933	0.000216115	1
896	1669	Zn	2018	O	S4B_635994009	4B	635994009	5.4605	588	T	C	5.39086	1.11258	3.46e-06	1	1
897	1587	P	2017	A	S4B_69460720	4B	69460720	3.59702	563	G	T	246.578	65.5668	0.000252918
898	1588	Zn	2017	O	S4B_69460720	4B	69460720	4.09214	563	G	T	7.80962	1.91988	8.09e-05		1
899	1589	P	2017	A	S4B_69460745	4B	69460745	3.59702	563	C	T	246.578	65.5668	0.000252918
900	1590	Zn	2017	O	S4B_69460745	4B	69460745	4.09214	563	C	T	7.80962	1.91988	8.09e-05		1
901	1591	P	2017	A	S4B_69460761	4B	69460761	3.59702	563	G	A	246.578	65.5668	0.000252918
902	1592	Zn	2017	O	S4B_69460761	4B	69460761	4.09214	563	G	A	7.80962	1.91988	8.09e-05		1
903	1593	P	2017	A	S4B_69460768	4B	69460768	3.59702	563	A	T	246.578	65.5668	0.000252918
904	1594	Zn	2017	O	S4B_69460768	4B	69460768	4.09214	563	A	T	7.80962	1.91988	8.09e-05		1
905	1689	Mg	2017	A	S4D_297111960	4D	297111960	4.0442	599	T	G	-58.9486	14.5958	9.03e-05
906	1690	P	2017	A	S4D_297111960	4D	297111960	4.2232	599	T	G	261.73	63.1225	5.98e-05		1
907	1699	Zn	2017	O	S4D_477500857	4D	477500857	3.82037	607	T	C	-10.4159	2.66985	0.000151228
908	1701	Mg	2017	O	S4D_477500857	4D	477500857	8.3402	607	T	C	-107.305	19.9087	4.57e-09
909	1700	P	2017	O	S4D_477500857	4D	477500857	3.99592	607	T	C	-663.265	165.429	0.000100944		1
910	1703	P	2017	O	S4D_477500867	4D	477500867	3.99592	607	C	A	-663.265	165.429	0.000100944		1
911	1705	P	2017	O	S4D_477500884	4D	477500884	3.99592	607	G	A	-663.265	165.429	0.000100944
912	1704	Zn	2017	O	S4D_477500884	4D	477500884	3.82037	607	G	A	-10.4159	2.66985	0.000151228		1
913	1708	Cu	2017	O	S4D_502381238	4D	502381238	3.848	609	C	A	0.630919	0.161013	0.000141906
914	1710	Mn	2017	O	S4D_502381238	4D	502381238	4.39675	609	C	A	4.90246	1.1538	4.01e-05		1
915	1709	P	2017	O	S4D_502381238	4D	502381238	4.32716	609	C	A	532.905	126.64	4.71e-05
916	1711	Cu	2017	O	S4D_502381270	4D	502381270	3.848	609	G	C	0.630919	0.161013	0.000141906
917	1713	Mn	2017	O	S4D_502381270	4D	502381270	4.39675	609	G	C	4.90246	1.1538	4.01e-05		1
918	1712	P	2017	O	S4D_502381270	4D	502381270	4.32716	609	G	C	532.905	126.64	4.71e-05
919	1714	Cu	2017	O	S4D_502381271	4D	502381271	3.848	609	T	C	0.630919	0.161013	0.000141906
920	1716	Mn	2017	O	S4D_502381271	4D	502381271	4.39675	609	T	C	4.90246	1.1538	4.01e-05
921	1715	P	2017	O	S4D_502381271	4D	502381271	4.32716	609	T	C	532.905	126.64	4.71e-05		1
922	1717	Cu	2017	O	S4D_502381281	4D	502381281	3.848	609	C	T	0.630919	0.161013	0.000141906
923	1719	Mn	2017	O	S4D_502381281	4D	502381281	4.39675	609	C	T	4.90246	1.1538	4.01e-05
924	1718	P	2017	O	S4D_502381281	4D	502381281	4.32716	609	C	T	532.905	126.64	4.71e-05		1
925	1720	Cu	2017	O	S4D_502381971	4D	502381971	3.56327	609	G	A	0.517758	0.138469	0.000273357
926	1721	P	2017	O	S4D_502381971	4D	502381971	3.57008	609	G	A	410.878	109.757	0.000269104		1
927	1722	Cu	2017	O	S4D_502381972	4D	502381972	3.56327	609	A	C	0.517758	0.138469	0.000273357
928	1723	P	2017	O	S4D_502381972	4D	502381972	3.57008	609	A	C	410.878	109.757	0.000269104		1
929	1724	Cu	2017	O	S4D_502381981	4D	502381981	3.56327	609	G	C	0.517758	0.138469	0.000273357
930	1725	P	2017	O	S4D_502381981	4D	502381981	3.57008	609	G	C	410.878	109.757	0.000269104		1
931	1726	Cu	2017	O	S4D_502383016	4D	502383016	3.848	609	A	C	0.630919	0.161013	0.000141906
932	1728	Mn	2017	O	S4D_502383016	4D	502383016	4.39675	609	A	C	4.90246	1.1538	4.01e-05		1
933	1727	P	2017	O	S4D_502383016	4D	502383016	4.32716	609	A	C	532.905	126.64	4.71e-05
934	1737	S	2017	O	S5A_18798185	5A	18798185	4.21722	615	C	T	-81.2708	19.6173	6.06e-05	1
935	1738	Zn	2017	O	S5A_18798185	5A	18798185	4.77947	615	C	T	-4.4543	0.996594	1.66e-05	1
936	1735	Mn	2017	O	S5A_18798185	5A	18798185	3.9415	615	C	T	-2.27721	0.572726	0.000114419
937	1736	P	2017	O	S5A_18798185	5A	18798185	4.18331	615	C	T	-257.829	62.541	6.56e-05		1
938	1740	P	2017	O	S5A_19977068	5A	19977068	3.69052	615	A	C	-253.932	66.4743	0.000203928
939	1741	Zn	2017	O	S5A_19977068	5A	19977068	4.09375	615	A	C	-4.32386	1.06271	8.06e-05		1
940	1748	Cd	2017	O	S5A_32988364	5A	32988364	3.70687	617	G	A	-0.0061344	0.00160154	0.000196396	1
941	1749	S	2017	O	S5A_32988364	5A	32988364	4.86116	617	G	A	-89.9073	19.9101	1.38e-05	1	1
942	1751	P	2017	O	S5A_33518169	5A	33518169	4.64369	617	C	T	-487.689	111.037	2.27e-05
943	1750	Zn	2017	O	S5A_33518169	5A	33518169	3.59365	617	C	T	-6.83295	1.81797	0.000254889		1
944	1752	Cd	2017	O	S5A_34657574	5A	34657574	3.54336	618	A	G	-0.00661342	0.00177475	0.000286182	1
945	1753	S	2017	O	S5A_34657574	5A	34657574	6.11163	618	A	G	-111.812	21.5509	7.73e-07	1	1
946	1754	Cd	2017	O	S5A_35259641	5A	35259641	3.78464	618	C	T	-0.00737858	0.00190217	0.000164196
947	1755	Mn	2017	O	S5A_35259641	5A	35259641	4.23432	618	C	T	-2.88758	0.695301	5.83e-05		1
948	1784	Fe	2017	O	S5A_455344314	5A	455344314	4.33252	634	C	A	1.80198	0.530346	4.65e-05
949	1783	Ni	2017	O	S5A_455344314	5A	455344314	3.57448	634	C	A	0.0271383	0.00724398	0.000266392		1
950	1798	Mg	2018	O	S5A_466029658	5A	466029658	3.62359	638	T	C	42.0608	11.1342	0.00023791
951	1799	Zn	2017	O	S5A_466029658	5A	466029658	3.7659	638	T	C	3.43598	0.888461	0.000171436		1
952	1833	Mn	2017	A	S5A_473308527	5A	473308527	3.52869	640	G	A	-2.05259	0.552222	0.000296014
953	1834	S	2017	O	S5A_473308527	5A	473308527	3.70246	640	G	A	93.1499	24.3368	0.000198401		1
954	1856	Mg	2017	A	S5A_503309988	5A	503309988	3.80584	647	C	A	-34.6091	8.89178	0.000156371
955	1857	S	2018	A	S5A_503309988	5A	503309988	4.155	647	C	A	66.1757	16.1184	7e-05		1
956	1858	Mg	2017	A	S5A_503309989	5A	503309989	3.80584	647	G	T	-34.6091	8.89178	0.000156371
957	1859	S	2018	A	S5A_503309989	5A	503309989	4.155	647	G	T	66.1757	16.1184	7e-05		1
958	1871	Fe	2017	O	S5A_529809917	5A	529809917	3.67729	651	T	C	-1.84131	0.481337	0.000210237
959	1870	Rb	2018	O	S5A_529809917	5A	529809917	3.5232	651	T	C	-0.326306	0.0878718	0.000299778		1
960	1888	Mg	2017	A	S5A_562391191	5A	562391191	4.29067	656	G	A	33.3456	7.9651	5.12e-05
961	1887	Mn	2017	O	S5A_562391191	5A	562391191	3.51764	656	G	A	2.17181	0.585416	0.000303639		1
962	1890	Mg	2017	A	S5A_562391193	5A	562391193	4.29067	656	A	G	33.3456	7.9651	5.12e-05
963	1889	Mn	2017	O	S5A_562391193	5A	562391193	3.51764	656	A	G	2.17181	0.585416	0.000303639		1
964	1949	Cu	2017	O	S5A_685435768	5A	685435768	4.17851	673	A	C	0.651822	0.158221	6.63e-05	1
965	1948	Mn	2017	O	S5A_685435768	5A	685435768	4.14873	673	A	C	4.69507	1.14463	7.1e-05	1	1
966	1950	P	2017	O	S5A_685435768	5A	685435768	4.79973	673	A	C	556.307	124.148	1.59e-05	1
967	1952	Cu	2017	O	S5A_685435772	5A	685435772	4.17851	673	G	C	0.651822	0.158221	6.63e-05	1
968	1951	Mn	2017	O	S5A_685435772	5A	685435772	4.14873	673	G	C	4.69507	1.14463	7.1e-05	1
969	1953	P	2017	O	S5A_685435772	5A	685435772	4.79973	673	G	C	556.307	124.148	1.59e-05	1	1
970	1960	Mg	2017	A	S5A_698192874	5A	698192874	3.99373	677	T	A	-45.0444	11.2385	0.000101453
971	1961	P	2017	A	S5A_698192874	5A	698192874	4.18128	677	T	A	200.283	48.5966	6.59e-05		1
972	2038	Cd	2018	O	S5B_549673579	5B	549673579	3.50169	714	G	C	0.00497164	0.00134384	0.000314997
973	2039	Mn	2017	O	S5B_549673579	5B	549673579	4.0277	714	G	C	2.86427	0.710964	9.38e-05		1
974	2046	Ni	2017	A	S5B_564368867	5B	564368867	4.11378	716	T	C	-0.0242803	0.00594987	7.7e-05
975	2047	Zn	2017	O	S5B_564368867	5B	564368867	4.48291	716	T	C	4.4289	1.03015	3.29e-05		1
976	2048	Ni	2017	A	S5B_565154441	5B	565154441	3.96442	716	A	C	-0.0239362	0.00599887	0.000108539
977	2049	Zn	2017	O	S5B_565154441	5B	565154441	4.45276	716	A	C	4.43845	1.03661	3.53e-05		1
978	2058	Mg	2018	O	S5B_586715328	5B	586715328	3.64695	721	G	A	-35.5033	9.36156	0.000225452
979	2060	P	2018	O	S5B_586715328	5B	586715328	3.82742	721	G	A	-200.015	51.2114	0.000148791
980	2059	Zn	2017	O	S5B_586715328	5B	586715328	3.72287	721	G	A	-2.87192	0.747824	0.000189293		1
981	2075	S	2017	O	S5B_596440745	5B	596440745	4.24284	725	G	C	-61.6326	14.8224	5.72e-05
982	2076	Zn	2017	O	S5B_596440745	5B	596440745	4.38236	725	G	C	-3.21551	0.758282	4.15e-05		1
983	2160	Ca	2018	A	S5D_494934185	5D	494934185	3.5513	769	G	A	-58.1753	15.5904	0.000280994
984	2161	Sr	2018	O	S5D_494934185	5D	494934185	4.30762	769	G	A	-0.374189	0.112707	4.92e-05		1
985	2188	Cd	2018	O	S6A_508845927	6A	508845927	3.7201	786	C	G	0.00590705	0.00153884	0.000190504
986	2189	Mn	2017	O	S6A_508845927	6A	508845927	3.86777	786	C	G	3.21993	0.819181	0.000135592		1
987	2221	Cd	2017	O	S6A_603305833	6A	603305833	4.67529	794	A	C	0.0105037	0.00238168	2.11e-05
988	2220	Mn	2017	O	S6A_603305833	6A	603305833	3.70632	794	A	C	3.41292	0.89111	0.000196642		1
989	2223	P	2018	A	S6A_607818962	6A	607818962	3.63621	795	T	C	-93.8121	24.781	0.000231094
990	2224	Sr	2018	A	S6A_607818962	6A	607818962	4.02476	795	T	C	0.193232	0.0479849	9.45e-05		1
991	2228	P	2018	A	S6A_607930703	6A	607930703	3.63621	795	T	C	-93.8121	24.781	0.000231094
992	2229	Sr	2018	A	S6A_607930703	6A	607930703	4.02476	795	T	C	0.193232	0.0479849	9.45e-05		1
993	2230	P	2018	A	S6A_607934660	6A	607934660	3.63621	795	C	T	-93.8121	24.781	0.000231094
994	2231	Sr	2018	A	S6A_607934660	6A	607934660	4.02476	795	C	T	0.193232	0.0479849	9.45e-05		1
995	2232	P	2018	A	S6A_607936132	6A	607936132	3.72815	795	G	A	-94.8067	24.6656	0.000187003
996	2233	Sr	2018	A	S6A_607936132	6A	607936132	3.92856	795	G	A	0.190108	0.0479086	0.000117881		1
997	2234	Cd	2017	O	S6A_607951924	6A	607951924	3.75856	795	A	G	-0.0126218	0.00326757	0.000174357
998	2235	S	2017	O	S6A_607951924	6A	607951924	4.07828	795	A	G	-167.184	41.1847	8.35e-05		1
999	2332	Ni	2017	A	S6B_203297498	6B	203297498	3.78783	829	C	T	0.0184469	0.00475309	0.000162994
1000	2331	P	2018	A	S6B_203297498	6B	203297498	3.6681	829	C	T	-106.543	27.9945	0.000214736		1
1001	2338	P	2018	A	S6B_237734180	6B	237734180	3.84752	833	T	A	-164.297	41.9325	0.000142063
1002	2337	S	2017	O	S6B_237734180	6B	237734180	3.58002	833	T	A	-91.2723	24.3402	0.000263017		1
1003	2340	P	2018	A	S6B_261525587	6B	261525587	3.84752	834	C	T	-164.297	41.9325	0.000142063
1004	2339	S	2017	O	S6B_261525587	6B	261525587	3.58002	834	C	T	-91.2723	24.3402	0.000263017		1
1005	2275	Ca	2018	A	S6B_37303389	6B	37303389	3.68867	809	G	A	-32.5533	8.52439	0.000204798
1006	2276	P	2018	A	S6B_37303389	6B	37303389	4.17687	809	G	A	180.767	43.8893	6.65e-05		1
1007	2277	Sr	2018	A	S6B_37303389	6B	37303389	4.29104	809	G	A	-0.357404	0.0853669	5.12e-05
1008	2281	Zn	2018	O	S6B_37660131	6B	37660131	3.79171	809	C	T	6.05267	1.55858	0.000161542	1	1
1009	2284	P	2018	A	S6B_37660171	6B	37660171	4.94147	809	T	A	253.821	55.6535	1.14e-05	1
1010	2283	Zn	2018	O	S6B_37660171	6B	37660171	3.79171	809	T	A	6.05267	1.55858	0.000161542	1	1
1011	2286	P	2018	A	S6B_37660191	6B	37660191	4.94147	809	A	G	253.821	55.6535	1.14e-05	1
1012	2285	Zn	2018	O	S6B_37660191	6B	37660191	3.79171	809	A	G	6.05267	1.55858	0.000161542	1	1
1013	2288	P	2018	A	S6B_37660205	6B	37660205	4.94147	809	C	G	253.821	55.6535	1.14e-05	1
1014	2287	Zn	2018	O	S6B_37660205	6B	37660205	3.79171	809	C	G	6.05267	1.55858	0.000161542		1
1015	2290	P	2018	A	S6B_37931469	6B	37931469	3.63769	809	C	T	171.206	45.2139	0.00023031
1016	2291	Sr	2018	A	S6B_37931469	6B	37931469	3.69779	809	C	T	-0.336649	0.0880222	0.000200544
1017	2289	Zn	2018	O	S6B_37931469	6B	37931469	3.51033	809	C	T	4.61303	1.24503	0.000308791		1
1018	2293	P	2018	A	S6B_38078301	6B	38078301	3.63769	809	C	G	171.206	45.2139	0.00023031
1019	2294	Sr	2018	A	S6B_38078301	6B	38078301	3.69779	809	C	G	-0.336649	0.0880222	0.000200544		1
1020	2292	Zn	2018	O	S6B_38078301	6B	38078301	3.51033	809	C	G	4.61303	1.24503	0.000308791
1021	2349	P	2017	O	S6B_452176632	6B	452176632	3.95571	840	C	T	-306.818	76.9974	0.000110737
1022	2350	S	2017	O	S6B_452176632	6B	452176632	4.74557	840	C	T	-106.152	23.8528	1.8e-05
1023	2348	Zn	2017	O	S6B_452176632	6B	452176632	3.76024	840	C	T	-4.80294	1.24306	0.000173682		1
1024	2360	Cu	2018	A	S6B_523207105	6B	523207105	3.90652	844	T	C	0.274114	0.0693156	0.000124017
1025	2359	P	2018	A	S6B_523207105	6B	523207105	3.80794	844	T	C	-176.896	45.433	0.000155618
1026	2361	S	2017	O	S6B_523207105	6B	523207105	4.36071	844	T	C	-110.007	26.0199	4.36e-05		1
1027	2364	P	2017	O	S6B_562488824	6B	562488824	3.97949	846	C	T	-307.679	76.9324	0.000104836	1
1028	2365	S	2017	O	S6B_562488824	6B	562488824	5.16925	846	C	T	-110.965	23.675	6.77e-06	1
1029	2363	Zn	2017	O	S6B_562488824	6B	562488824	3.56056	846	C	T	-4.65888	1.24655	0.000275067	1	1
1030	2367	P	2017	O	S6B_563122401	6B	563122401	3.97949	846	T	C	-307.679	76.9324	0.000104836	1
1031	2368	S	2017	O	S6B_563122401	6B	563122401	5.16925	846	T	C	-110.965	23.675	6.77e-06	1
1032	2366	Zn	2017	O	S6B_563122401	6B	563122401	3.56056	846	T	C	-4.65888	1.24655	0.000275067	1	1
1033	2370	Cu	2018	A	S6B_567599877	6B	567599877	4.43997	847	C	T	0.229643	0.0537272	3.63e-05
1034	2369	P	2018	A	S6B_567599877	6B	567599877	3.61376	847	C	T	-134.407	35.6387	0.000243353		1
1035	2372	Cu	2018	A	S6B_567777220	6B	567777220	4.43997	847	G	C	0.229643	0.0537272	3.63e-05
1036	2371	P	2018	A	S6B_567777220	6B	567777220	3.61376	847	G	C	-134.407	35.6387	0.000243353		1
1037	2374	P	2017	O	S6B_601138481	6B	601138481	3.97949	848	C	T	-307.679	76.9324	0.000104836	1
1038	2375	S	2017	O	S6B_601138481	6B	601138481	5.16925	848	C	T	-110.965	23.675	6.77e-06	1
1039	2373	Zn	2017	O	S6B_601138481	6B	601138481	3.56056	848	C	T	-4.65888	1.24655	0.000275067	1	1
1040	2376	P	2017	O	S6B_603911083	6B	603911083	3.57081	849	C	T	-239.689	64.0199	0.000268652
1041	2377	Zn	2017	O	S6B_603911083	6B	603911083	4.07622	849	C	T	-4.14646	1.02177	8.39e-05		1
1042	2393	P	2017	O	S6B_634044689	6B	634044689	3.81607	853	C	T	-289.527	74.2638	0.000152731
1043	2394	S	2017	O	S6B_634044689	6B	634044689	4.1563	853	C	T	-95.1764	23.1777	6.98e-05		1
1044	2395	P	2017	O	S6B_641150425	6B	641150425	3.8532	854	C	G	-288.591	73.5889	0.000140218
1045	2396	S	2017	O	S6B_641150425	6B	641150425	4.04824	854	C	G	-93.0356	23.0218	8.95e-05		1
1046	2399	P	2018	A	S6B_668517650	6B	668517650	3.6556	857	G	A	-249.221	65.62	0.000221002
1047	2400	S	2017	O	S6B_668517650	6B	668517650	3.73476	857	G	A	-145.737	37.8749	0.000184178		1
1048	2407	Fe	2017	A	S6B_690944508	6B	690944508	3.82942	860	T	G	2.17369	0.654383	0.000148108
1049	2408	Fe	2017	O	S6B_690944508	6B	690944508	4.28788	860	T	G	2.62518	0.719455	5.15e-05		1
1050	2556	Ca	2017	O	S6D_100520815	6D	100520815	5.09818	896	T	G	42.008	9.03816	7.98e-06	1
1051	2555	S	2017	O	S6D_100520815	6D	100520815	3.67782	896	T	G	-101.438	26.6102	0.000209983	1	1
1052	2459	Ca	2017	O	S6D_10407922	6D	10407922	3.67457	870	A	T	36.0526	9.4628	0.00021156
1053	2458	S	2017	O	S6D_10407922	6D	10407922	3.62749	870	A	T	-102.958	27.2367	0.000235782		1
1054	2560	Ca	2017	O	S6D_129784877	6D	129784877	5.09818	899	C	A	42.008	9.03816	7.98e-06	1
1055	2559	S	2017	O	S6D_129784877	6D	129784877	3.67782	899	C	A	-101.438	26.6102	0.000209983	1	1
1056	2466	P	2017	O	S6D_13206839	6D	13206839	3.78346	871	T	C	-301.147	77.6491	0.000164642
1057	2467	S	2017	O	S6D_13206839	6D	13206839	4.07067	871	T	C	-98.3504	24.2555	8.5e-05		1
1058	2562	Ca	2017	O	S6D_138906498	6D	138906498	5.09818	900	T	A	42.008	9.03816	7.98e-06	1
1059	2561	S	2017	O	S6D_138906498	6D	138906498	3.67782	900	T	A	-101.438	26.6102	0.000209983	1	1
1060	2469	Ca	2017	O	S6D_13970695	6D	13970695	3.7509	871	G	A	29.3136	7.59822	0.000177459
1061	2470	Zn	2017	O	S6D_13970695	6D	13970695	4.60021	871	G	A	-4.82566	1.10499	2.51e-05		1
1062	2471	Ca	2017	O	S6D_13970699	6D	13970699	3.7509	871	G	C	29.3136	7.59822	0.000177459
1063	2472	Zn	2017	O	S6D_13970699	6D	13970699	4.60021	871	G	C	-4.82566	1.10499	2.51e-05		1
1064	2473	Ca	2017	O	S6D_13970703	6D	13970703	3.7509	871	G	A	29.3136	7.59822	0.000177459
1065	2474	Zn	2017	O	S6D_13970703	6D	13970703	4.60021	871	G	A	-4.82566	1.10499	2.51e-05		1
1066	2477	Ca	2017	O	S6D_14518544	6D	14518544	6.37857	871	T	C	45.0466	8.45958	4.18e-07	1
1067	2475	S	2017	O	S6D_14518544	6D	14518544	3.84776	871	T	C	-99.4236	25.3742	0.000141985	1	1
1068	2476	Zn	2017	O	S6D_14518544	6D	14518544	4.57399	871	T	C	-5.59509	1.28563	2.67e-05	1
1069	2566	Ca	2017	O	S6D_147159935	6D	147159935	5.09818	902	G	C	42.008	9.03816	7.98e-06	1
1070	2565	S	2017	O	S6D_147159935	6D	147159935	3.67782	902	G	C	-101.438	26.6102	0.000209983	1	1
1071	2568	Ca	2017	O	S6D_151958101	6D	151958101	5.09818	903	C	G	42.008	9.03816	7.98e-06	1
1072	2567	S	2017	O	S6D_151958101	6D	151958101	3.67782	903	C	G	-101.438	26.6102	0.000209983	1	1
1073	2570	Ca	2017	O	S6D_151958104	6D	151958104	5.09818	903	A	G	42.008	9.03816	7.98e-06	1
1074	2569	S	2017	O	S6D_151958104	6D	151958104	3.67782	903	A	G	-101.438	26.6102	0.000209983	1	1
1075	2571	Ca	2017	O	S6D_157442747	6D	157442747	4.03361	904	T	C	35.0229	8.68558	9.26e-05
1076	2572	Cd	2017	O	S6D_157442747	6D	157442747	4.18481	904	T	C	-0.00810954	0.00196669	6.53e-05		1
1077	2574	Ca	2017	O	S6D_158448100	6D	158448100	5.09818	905	T	C	42.008	9.03816	7.98e-06	1
1078	2573	S	2017	O	S6D_158448100	6D	158448100	3.67782	905	T	C	-101.438	26.6102	0.000209983	1	1
1079	2479	Ca	2017	O	S6D_16772839	6D	16772839	5.09818	872	T	A	42.008	9.03816	7.98e-06	1
1080	2478	S	2017	O	S6D_16772839	6D	16772839	3.67782	872	T	A	-101.438	26.6102	0.000209983	1	1
1081	2577	Ca	2017	O	S6D_178850661	6D	178850661	5.09818	906	C	T	42.008	9.03816	7.98e-06	1
1082	2576	S	2017	O	S6D_178850661	6D	178850661	3.67782	906	C	T	-101.438	26.6102	0.000209983	1	1
1083	2483	S	2017	O	S6D_20121145	6D	20121145	3.65836	874	A	G	-80.436	21.1691	0.000219604
1084	2484	Zn	2017	O	S6D_20121145	6D	20121145	3.82354	874	A	G	-4.22542	1.08253	0.000150128		1
1085	2582	Ca	2017	O	S6D_218410466	6D	218410466	4.94897	909	C	T	42.7767	9.37072	1.12e-05	1
1086	2581	S	2017	O	S6D_218410466	6D	218410466	3.72382	909	C	T	-105.628	27.5004	0.000188879	1	1
1087	2586	Ca	2017	O	S6D_229301846	6D	229301846	5.09818	911	A	G	42.008	9.03816	7.98e-06	1
1088	2585	S	2017	O	S6D_229301846	6D	229301846	3.67782	911	A	G	-101.438	26.6102	0.000209983	1	1
1089	2489	Cd	2017	O	S6D_26002250	6D	26002250	3.52395	877	A	G	-0.00600586	0.00161712	0.000299258
1090	2490	S	2017	O	S6D_26002250	6D	26002250	3.83612	877	A	G	-79.7282	20.3852	0.000145842
1091	2491	Zn	2017	O	S6D_26002250	6D	26002250	4.43557	877	A	G	-4.42126	1.03502	3.67e-05		1
1092	2500	Ca	2017	O	S6D_27819577	6D	27819577	4.52421	878	G	T	41.1594	9.5205	2.99e-05
1093	2499	S	2017	O	S6D_27819577	6D	27819577	3.54	878	G	T	-103.636	27.8275	0.000288406		1
1094	2596	Ca	2017	O	S6D_286785478	6D	286785478	5.09818	917	T	C	42.008	9.03816	7.98e-06	1
1095	2595	S	2017	O	S6D_286785478	6D	286785478	3.67782	917	T	C	-101.438	26.6102	0.000209983	1	1
1096	2598	Ca	2017	O	S6D_290320292	6D	290320292	5.09818	918	C	A	42.008	9.03816	7.98e-06	1
1097	2597	S	2017	O	S6D_290320292	6D	290320292	3.67782	918	C	A	-101.438	26.6102	0.000209983	1	1
1098	2601	Ca	2017	O	S6D_300893611	6D	300893611	5.09818	920	C	T	42.008	9.03816	7.98e-06	1
1099	2600	S	2017	O	S6D_300893611	6D	300893611	3.67782	920	C	T	-101.438	26.6102	0.000209983	1	1
1100	2603	Ca	2017	O	S6D_301122511	6D	301122511	5.09818	920	T	C	42.008	9.03816	7.98e-06	1
1101	2602	S	2017	O	S6D_301122511	6D	301122511	3.67782	920	T	C	-101.438	26.6102	0.000209983	1	1
1102	2605	Ca	2017	O	S6D_301254698	6D	301254698	5.09818	920	T	C	42.008	9.03816	7.98e-06	1
1103	2604	S	2017	O	S6D_301254698	6D	301254698	3.67782	920	T	C	-101.438	26.6102	0.000209983	1	1
1104	2607	Ca	2017	O	S6D_302059909	6D	302059909	4.17549	920	T	C	37.3898	9.07988	6.68e-05
1105	2606	S	2017	O	S6D_302059909	6D	302059909	3.70454	920	T	C	-100.763	26.3168	0.000197452		1
1106	2615	Ca	2017	O	S6D_332805923	6D	332805923	5.09818	926	T	C	42.008	9.03816	7.98e-06	1
1107	2614	S	2017	O	S6D_332805923	6D	332805923	3.67782	926	T	C	-101.438	26.6102	0.000209983	1	1
1108	2619	Ca	2017	O	S6D_342024645	6D	342024645	5.09818	928	A	G	42.008	9.03816	7.98e-06	1
1109	2618	S	2017	O	S6D_342024645	6D	342024645	3.67782	928	A	G	-101.438	26.6102	0.000209983	1	1
1110	2621	Ca	2017	O	S6D_342024648	6D	342024648	5.09818	928	C	T	42.008	9.03816	7.98e-06	1
1111	2620	S	2017	O	S6D_342024648	6D	342024648	3.67782	928	C	T	-101.438	26.6102	0.000209983	1	1
1112	2623	Ca	2017	O	S6D_342435291	6D	342435291	5.09818	928	T	G	42.008	9.03816	7.98e-06	1
1113	2622	S	2017	O	S6D_342435291	6D	342435291	3.67782	928	T	G	-101.438	26.6102	0.000209983	1	1
1114	2631	P	2017	O	S6D_376894604	6D	376894604	3.86911	932	A	G	-319.077	81.159	0.000135172	1
1115	2632	P	2018	A	S6D_376894604	6D	376894604	4.49084	932	A	G	-187.757	43.6251	3.23e-05	1
1116	2633	S	2017	O	S6D_376894604	6D	376894604	5.23456	932	A	G	-117.615	24.9035	5.83e-06	1	1
1117	2635	Ca	2017	O	S6D_377222506	6D	377222506	5.09818	932	A	G	42.008	9.03816	7.98e-06	1
1118	2634	S	2017	O	S6D_377222506	6D	377222506	3.67782	932	A	G	-101.438	26.6102	0.000209983	1	1
1119	2637	Ca	2017	O	S6D_380576720	6D	380576720	5.09818	933	C	T	42.008	9.03816	7.98e-06	1
1120	2636	S	2017	O	S6D_380576720	6D	380576720	3.67782	933	C	T	-101.438	26.6102	0.000209983	1	1
1121	2639	Ca	2017	O	S6D_380932813	6D	380932813	5.09818	933	G	A	42.008	9.03816	7.98e-06	1
1122	2638	S	2017	O	S6D_380932813	6D	380932813	3.67782	933	G	A	-101.438	26.6102	0.000209983	1	1
1123	2641	Ca	2017	O	S6D_380932829	6D	380932829	5.09818	933	G	A	42.008	9.03816	7.98e-06	1
1124	2640	S	2017	O	S6D_380932829	6D	380932829	3.67782	933	G	A	-101.438	26.6102	0.000209983	1	1
1125	2643	Ca	2017	O	S6D_380932846	6D	380932846	5.09818	933	T	C	42.008	9.03816	7.98e-06	1
1126	2642	S	2017	O	S6D_380932846	6D	380932846	3.67782	933	T	C	-101.438	26.6102	0.000209983	1	1
1127	2650	Ca	2017	O	S6D_389651664	6D	389651664	5.09818	937	C	T	42.008	9.03816	7.98e-06	1
1128	2649	S	2017	O	S6D_389651664	6D	389651664	3.67782	937	C	T	-101.438	26.6102	0.000209983	1	1
1129	2655	Ca	2017	O	S6D_407208964	6D	407208964	3.88713	941	G	A	40.3461	10.2333	0.00012968
1130	2654	S	2017	O	S6D_407208964	6D	407208964	3.55	941	G	A	-110.406	29.5942	0.000281841		1
1131	2657	Ca	2017	O	S6D_413275134	6D	413275134	5.09818	942	T	C	42.008	9.03816	7.98e-06	1
1132	2656	S	2017	O	S6D_413275134	6D	413275134	3.67782	942	T	C	-101.438	26.6102	0.000209983	1	1
1133	2662	Ca	2017	O	S6D_420758890	6D	420758890	5.09818	943	G	C	42.008	9.03816	7.98e-06	1
1134	2661	S	2017	O	S6D_420758890	6D	420758890	3.67782	943	G	C	-101.438	26.6102	0.000209983	1	1
1135	2438	Ca	2017	O	S6D_4292779	6D	4292779	4.79816	869	A	C	40.0347	8.9361	1.59e-05	1
1136	2437	P	2018	A	S6D_4292779	6D	4292779	4.10552	869	A	C	-183.338	44.9817	7.84e-05	1	1
1137	2442	Ca	2017	O	S6D_4292789	6D	4292789	4.79816	869	T	C	40.0347	8.9361	1.59e-05	1
1138	2441	P	2018	A	S6D_4292789	6D	4292789	4.10552	869	T	C	-183.338	44.9817	7.84e-05	1	1
1139	2672	Cu	2018	A	S6D_438097325	6D	438097325	3.78205	948	T	C	0.255473	0.0658871	0.000165177
1140	2674	S	2017	O	S6D_438097325	6D	438097325	4.65179	948	T	C	-108.003	24.5643	2.23e-05		1
1141	2673	Zn	2017	O	S6D_438097325	6D	438097325	4.53894	948	T	C	-5.46626	1.2619	2.89e-05
1142	2676	Ca	2017	O	S6D_438806498	6D	438806498	3.80978	948	T	G	30.2923	7.7778	0.000154959
1143	2675	Cu	2018	A	S6D_438806498	6D	438806498	3.79602	948	T	G	0.22991	0.0591615	0.000159948
1144	2677	S	2017	O	S6D_438806498	6D	438806498	3.97226	948	T	G	-89.1272	22.3101	0.000106596		1
1145	2681	Ca	2017	O	S6D_441891592	6D	441891592	5.09818	949	T	G	42.008	9.03816	7.98e-06	1
1146	2680	S	2017	O	S6D_441891592	6D	441891592	3.67782	949	T	G	-101.438	26.6102	0.000209983	1	1
1147	2684	S	2017	O	S6D_445337359	6D	445337359	4.14198	950	T	C	-91.255	22.2694	7.21e-05
1148	2685	S	2017	O	S6D_445337379	6D	445337379	4.14198	950	A	G	-91.255	22.2694	7.21e-05		1
1149	2689	S	2017	O	S6D_445616098	6D	445616098	3.95148	950	G	C	-88.2059	22.15	0.00011182
1150	2688	Zn	2017	O	S6D_445616098	6D	445616098	3.67232	950	G	C	-4.34534	1.14095	0.000212658		1
1151	2691	Ca	2017	O	S6D_445910207	6D	445910207	5.09818	950	A	T	42.008	9.03816	7.98e-06	1
1152	2690	S	2017	O	S6D_445910207	6D	445910207	3.67782	950	A	T	-101.438	26.6102	0.000209983	1	1
1153	2692	Ca	2017	O	S6D_446919153	6D	446919153	3.69581	951	T	C	35.7296	9.34513	0.000201459
1154	2694	S	2017	O	S6D_446919153	6D	446919153	3.98204	951	T	C	-107.031	26.7518	0.000104223
1155	2693	Zn	2017	O	S6D_446919153	6D	446919153	3.85211	951	T	C	-5.38994	1.37464	0.000140568		1
1156	2713	S	2017	O	S6D_458025359	6D	458025359	3.64401	954	A	G	-113.535	29.9519	0.000226981	1
1157	2714	Zn	2017	O	S6D_458025359	6D	458025359	5.39732	954	A	G	-7.17846	1.492	4.01e-06	1
1158	2712	Ca	2017	O	S6D_458025359	6D	458025359	3.54719	954	A	G	38.894	10.4306	0.000283669		1
1159	2524	Ca	2017	O	S6D_52491545	6D	52491545	5.09818	887	A	G	42.008	9.03816	7.98e-06	1
1160	2523	S	2017	O	S6D_52491545	6D	52491545	3.67782	887	A	G	-101.438	26.6102	0.000209983	1	1
1161	2526	Ca	2017	O	S6D_53560537	6D	53560537	5.09818	888	T	C	42.008	9.03816	7.98e-06	1
1162	2525	S	2017	O	S6D_53560537	6D	53560537	3.67782	888	T	C	-101.438	26.6102	0.000209983	1	1
1163	2528	Ca	2017	O	S6D_53640781	6D	53640781	5.09818	888	T	C	42.008	9.03816	7.98e-06	1
1164	2527	S	2017	O	S6D_53640781	6D	53640781	3.67782	888	T	C	-101.438	26.6102	0.000209983	1	1
1165	2530	Ca	2017	O	S6D_55104815	6D	55104815	5.09818	889	G	C	42.008	9.03816	7.98e-06	1
1166	2529	S	2017	O	S6D_55104815	6D	55104815	3.67782	889	G	C	-101.438	26.6102	0.000209983	1	1
1167	2532	Ca	2017	O	S6D_55104816	6D	55104816	5.09818	889	T	C	42.008	9.03816	7.98e-06	1
1168	2531	S	2017	O	S6D_55104816	6D	55104816	3.67782	889	T	C	-101.438	26.6102	0.000209983	1	1
1169	2535	Cu	2018	A	S6D_58051701	6D	58051701	3.56102	890	A	C	0.223153	0.0597032	0.000274777
1170	2534	S	2017	O	S6D_58051701	6D	58051701	3.51241	890	A	C	-83.7569	22.5974	0.000307321		1
1171	2450	Ca	2017	O	S6D_7423323	6D	7423323	4.94719	870	T	C	40.8847	8.95823	1.13e-05	1
1172	2449	S	2017	O	S6D_7423323	6D	7423323	3.65355	870	T	C	-99.9246	26.3192	0.000222049	1	1
1173	2538	Ca	2017	O	S6D_79491780	6D	79491780	4.94719	892	A	G	40.8847	8.95823	1.13e-05	1
1174	2537	S	2017	O	S6D_79491780	6D	79491780	3.65355	892	A	G	-99.9246	26.3192	0.000222049	1	1
1175	2457	Ca	2017	O	S6D_9547813	6D	9547813	5.09818	870	A	G	42.008	9.03816	7.98e-06	1
1176	2456	S	2017	O	S6D_9547813	6D	9547813	3.67782	870	A	G	-101.438	26.6102	0.000209983	1	1
1177	2842	Mg	2017	A	S7A_653543539	7A	653543539	3.55913	989	A	G	55.2259	14.7801	0.000275973
1178	2843	Mn	2017	O	S7A_653543539	7A	653543539	3.57075	989	A	G	4.01512	1.07243	0.000268692		1
1179	2847	Cd	2018	O	S7A_653659663	7A	653659663	4.29605	989	T	A	0.00832057	0.00198599	5.06e-05
1180	2845	Mg	2017	A	S7A_653659663	7A	653659663	3.55913	989	T	A	55.2259	14.7801	0.000275973
1181	2846	Mn	2017	O	S7A_653659663	7A	653659663	3.57075	989	T	A	4.01512	1.07243	0.000268692		1
1182	2850	Cd	2018	O	S7A_654007666	7A	654007666	4.29605	989	G	A	0.00832057	0.00198599	5.06e-05
1183	2848	Mg	2017	A	S7A_654007666	7A	654007666	3.55913	989	G	A	55.2259	14.7801	0.000275973
1184	2849	Mn	2017	O	S7A_654007666	7A	654007666	3.57075	989	G	A	4.01512	1.07243	0.000268692		1
1185	2853	Cd	2018	O	S7A_654810486	7A	654810486	4.29605	989	C	T	0.00832057	0.00198599	5.06e-05
1186	2851	Mg	2017	A	S7A_654810486	7A	654810486	3.55913	989	C	T	55.2259	14.7801	0.000275973
1187	2852	Mn	2017	O	S7A_654810486	7A	654810486	3.57075	989	C	T	4.01512	1.07243	0.000268692		1
1188	2856	Cd	2018	O	S7A_655313263	7A	655313263	4.41156	989	T	C	0.00779243	0.00183023	3.88e-05
1189	2855	Mg	2017	A	S7A_655313263	7A	655313263	3.64616	989	T	C	51.675	13.6275	0.000225861
1190	2854	Mn	2017	O	S7A_655313263	7A	655313263	3.52315	989	T	C	3.67989	0.990975	0.00029981		1
1191	2859	Cd	2018	O	S7A_655368690	7A	655368690	4.41156	989	T	G	0.00779243	0.00183023	3.88e-05
1192	2858	Mg	2017	A	S7A_655368690	7A	655368690	3.64616	989	T	G	51.675	13.6275	0.000225861
1193	2857	Mn	2017	O	S7A_655368690	7A	655368690	3.52315	989	T	G	3.67989	0.990975	0.00029981		1
1194	2862	Cd	2018	O	S7A_655368700	7A	655368700	4.41156	989	C	T	0.00779243	0.00183023	3.88e-05
1195	2861	Mg	2017	A	S7A_655368700	7A	655368700	3.64616	989	C	T	51.675	13.6275	0.000225861
1196	2860	Mn	2017	O	S7A_655368700	7A	655368700	3.52315	989	C	T	3.67989	0.990975	0.00029981		1
1197	2865	Cd	2018	O	S7A_656165294	7A	656165294	4.41156	989	C	G	0.00779243	0.00183023	3.88e-05
1198	2864	Mg	2017	A	S7A_656165294	7A	656165294	3.64616	989	C	G	51.675	13.6275	0.000225861
1199	2863	Mn	2017	O	S7A_656165294	7A	656165294	3.52315	989	C	G	3.67989	0.990975	0.00029981		1
1200	2868	Cd	2018	O	S7A_657022371	7A	657022371	4.41156	989	G	A	0.00779243	0.00183023	3.88e-05
1201	2867	Mg	2017	A	S7A_657022371	7A	657022371	3.64616	989	G	A	51.675	13.6275	0.000225861
1202	2866	Mn	2017	O	S7A_657022371	7A	657022371	3.52315	989	G	A	3.67989	0.990975	0.00029981		1
1203	2871	Cd	2018	O	S7A_657022385	7A	657022385	4.41156	989	T	C	0.00779243	0.00183023	3.88e-05
1204	2870	Mg	2017	A	S7A_657022385	7A	657022385	3.64616	989	T	C	51.675	13.6275	0.000225861
1205	2869	Mn	2017	O	S7A_657022385	7A	657022385	3.52315	989	T	C	3.67989	0.990975	0.00029981		1
1206	2874	Cd	2018	O	S7A_657082514	7A	657082514	4.29605	989	G	A	0.00832057	0.00198599	5.06e-05
1207	2872	Mg	2017	A	S7A_657082514	7A	657082514	3.55913	989	G	A	55.2259	14.7801	0.000275973
1208	2873	Mn	2017	O	S7A_657082514	7A	657082514	3.57075	989	G	A	4.01512	1.07243	0.000268692		1
1209	2876	Cd	2018	O	S7A_657082548	7A	657082548	4.19194	989	C	T	0.00910331	0.00220541	6.43e-05
1210	2875	Mg	2017	A	S7A_657082548	7A	657082548	4.10338	989	C	T	66.1696	16.2398	7.88e-05		1
1211	2897	Mg	2018	O	S7A_673066304	7A	673066304	3.69633	992	G	A	-50.8588	13.3011	0.00020122
1212	2898	Mn	2018	O	S7A_673066304	7A	673066304	4.07892	992	G	A	-2.57501	0.634275	8.34e-05		1
1213	2899	Cd	2018	O	S7A_674019372	7A	674019372	4.29875	992	C	T	0.0173259	0.00413382	5.03e-05	1
1214	2900	K	2017	A	S7A_674019372	7A	674019372	5.32757	992	C	T	-455.743	116.754	4.7e-06	1	1
1215	2911	Ni	2018	O	S7A_721773944	7A	721773944	4.05476	997	C	T	0.0296033	0.00731824	8.82e-05	1
1216	2910	P	2018	O	S7A_721773944	7A	721773944	3.53277	997	C	T	408.824	109.911	0.000293241	1
1217	2912	Zn	2018	O	S7A_721773944	7A	721773944	4.96022	997	C	T	6.63415	1.45129	1.1e-05	1	1
1218	2915	Ni	2018	O	S7A_722190887	7A	722190887	3.72363	997	G	C	0.0249515	0.00649636	0.000188961
1219	2914	P	2018	A	S7A_722190887	7A	722190887	3.59523	997	G	C	179.287	47.6882	0.000253964		1
1220	2917	Ni	2018	O	S7A_722210567	7A	722210567	3.84133	997	T	C	0.0250994	0.00641224	0.000144103
1221	2916	P	2018	A	S7A_722210567	7A	722210567	3.52768	997	T	C	175.46	47.2133	0.000296701		1
1222	2919	Ni	2018	O	S7A_722235393	7A	722235393	3.84133	997	C	A	0.0250994	0.00641224	0.000144103
1223	2918	P	2018	A	S7A_722235393	7A	722235393	3.52768	997	C	A	175.46	47.2133	0.000296701		1
1224	2950	Mg	2018	O	S7B_218532012	7B	218532012	3.75838	1007	A	G	106.641	27.6082	0.00017443
1225	2949	Zn	2017	O	S7B_218532012	7B	218532012	3.59613	1007	A	G	8.32497	2.214	0.000253436		1
1226	2927	P	2018	A	S7B_23910463	7B	23910463	4.80248	1000	G	T	-193.971	43.2725	1.58e-05	1
1227	2926	S	2018	A	S7B_23910463	7B	23910463	3.91867	1000	G	T	73.4045	18.5268	0.000120595	1
1228	2925	Mg	2017	A	S7B_23910463	7B	23910463	3.77497	1000	G	T	-39.4503	10.186	0.000167892		1
1229	2928	Mg	2017	A	S7B_23910477	7B	23910477	3.77497	1000	G	A	-39.4503	10.186	0.000167892
1230	2930	P	2018	A	S7B_23910477	7B	23910477	4.80248	1000	G	A	-193.971	43.2725	1.58e-05
1231	2929	S	2018	A	S7B_23910477	7B	23910477	3.91867	1000	G	A	73.4045	18.5268	0.000120595		1
1232	2931	Mg	2017	A	S7B_23910498	7B	23910498	3.68892	1000	C	T	-39.8516	10.4351	0.000204682
1233	2933	P	2018	A	S7B_23910498	7B	23910498	4.64137	1000	C	T	-194.893	44.3869	2.28e-05
1234	2932	S	2018	A	S7B_23910498	7B	23910498	4.14884	1000	C	T	77.4515	18.8819	7.1e-05		1
1235	2934	Mn	2017	A	S7B_27786878	7B	27786878	3.7557	1001	T	A	-2.64488	0.685031	0.000175508
1236	2935	Ni	2017	O	S7B_27786878	7B	27786878	4.40743	1001	T	A	0.0395351	0.00929096	3.91e-05		1
1237	2936	Mn	2017	A	S7B_27786891	7B	27786891	3.7557	1001	G	T	-2.64488	0.685031	0.000175508
1238	2937	Ni	2017	O	S7B_27786891	7B	27786891	4.40743	1001	G	T	0.0395351	0.00929096	3.91e-05		1
1239	2938	Mn	2017	A	S7B_27786899	7B	27786899	3.7557	1001	G	A	-2.64488	0.685031	0.000175508
1240	2939	Ni	2017	O	S7B_27786899	7B	27786899	4.40743	1001	G	A	0.0395351	0.00929096	3.91e-05		1
1241	2994	Mg	2017	A	S7B_634140883	7B	634140883	4.26529	1024	G	A	-28.3006	6.7844	5.43e-05
1242	2993	P	2017	A	S7B_634140883	7B	634140883	4.00623	1024	G	A	118.673	29.5526	9.86e-05		1
1243	2996	Mg	2017	A	S7B_634140900	7B	634140900	4.26529	1024	C	G	-28.3006	6.7844	5.43e-05
1244	2995	P	2017	A	S7B_634140900	7B	634140900	4.00623	1024	C	G	118.673	29.5526	9.86e-05		1
1245	2998	Mg	2017	A	S7B_634140908	7B	634140908	4.26529	1024	A	G	-28.3006	6.7844	5.43e-05
1246	2997	P	2017	A	S7B_634140908	7B	634140908	4.00623	1024	A	G	118.673	29.5526	9.86e-05		1
1247	3097	Cd	2018	O	S7D_28043341	7D	28043341	3.55349	1048	T	A	0.00876682	0.00234854	0.000279581
1248	3098	Zn	2017	O	S7D_28043341	7D	28043341	4.46241	1048	T	A	9.33926	2.17834	3.45e-05		1
1249	3107	Mg	2017	A	S7D_418916815	7D	418916815	4.4327	1056	A	C	-39.3387	9.2128	3.69e-05	1
1250	3109	Mo	2018	O	S7D_418916815	7D	418916815	7.0606	1056	A	C	0.0351203	0.00709231	8.7e-08	1
1251	3108	P	2017	A	S7D_418916815	7D	418916815	5.3843	1056	A	C	188.974	39.3345	4.13e-06	1	1
1252	3122	Mg	2017	A	S7D_625599122	7D	625599122	4.03965	1065	G	A	-41.1045	10.1845	9.13e-05	1
1253	3123	P	2017	A	S7D_625599122	7D	625599122	4.67684	1065	G	A	192.824	43.7134	2.1e-05	1	1
1254	3124	Mg	2017	A	S7D_625599165	7D	625599165	4.03965	1065	C	T	-41.1045	10.1845	9.13e-05	1
1255	3125	P	2017	A	S7D_625599165	7D	625599165	4.67684	1065	C	T	192.824	43.7134	2.1e-05	1	1
1256																341
1257	GROUP 4: SNP FOR ONE ELEMENT ADJUSTED OR ORIGINAL VALUES IN ONE YEAR
1258	62	Mg	2017	A	S1A_101379465	1A	101379465	4.87285	21	G	C	-55.2299	12.2129	1.34e-05
1259	63	Mg	2017	A	S1A_101379488	1A	101379488	4.87285	21	A	G	-55.2299	12.2129	1.34e-05
1260	64	Mg	2017	A	S1A_103632175	1A	103632175	3.67087	22	A	G	-44.5356	11.6965	0.000213369
1261	65	Mg	2017	A	S1A_103632187	1A	103632187	3.67087	22	C	G	-44.5356	11.6965	0.000213369
1262	8	P	2018	A	S1A_12011526	1A	12011526	3.80869	4	A	G	-110.807	28.4556	0.000155349
1263	9	P	2018	A	S1A_12011541	1A	12011541	3.80869	4	A	C	-110.807	28.4556	0.000155349
1264	10	Sr	2018	O	S1A_14161167	1A	14161167	5.73078	5	G	C	-0.160715	0.0376005	1.86e-06
1265	11	P	2017	A	S1A_14520449	1A	14520449	3.61902	5	T	G	99.3633	26.3233	0.000240424
1266	12	P	2017	A	S1A_14520452	1A	14520452	4.3781	5	C	G	127.763	30.1468	4.19e-05
1267	15	P	2018	A	S1A_16933262	1A	16933262	3.95721	6	A	G	-104.58	26.2387	0.000110355
1268	80	Cu	2018	A	S1A_224098952	1A	224098952	3.9479	26	A	G	0.240081	0.0603219	0.000112746
1269	16	Mg	2017	A	S1A_22535396	1A	22535396	3.65618	7	G	A	-69.8377	18.3865	0.000220708
1270	17	Mg	2017	A	S1A_22535405	1A	22535405	3.65618	7	C	G	-69.8377	18.3865	0.000220708
1271	18	Mg	2017	A	S1A_22535421	1A	22535421	3.65618	7	A	G	-69.8377	18.3865	0.000220708
1272	81	P	2017	A	S1A_227262435	1A	227262435	4.43857	27	G	C	262.634	61.4575	3.64e-05
1273	19	Fe	2017	O	S1A_22852366	1A	22852366	3.86641	7	G	T	1.19742	0.358314	0.000136017
1274	20	Mg	2018	A	S1A_25289518	1A	25289518	4.5675	8	G	A	12.6626	3.74838	2.71e-05
1275	82	Fe	2018	O	S1A_303728157	1A	303728157	4.1575	28	T	G	1.58454	0.385806	6.96e-05
1276	83	Fe	2018	O	S1A_307408817	1A	307408817	4.34133	29	C	T	1.62451	0.385284	4.56e-05
1277	84	Fe	2018	O	S1A_307408827	1A	307408827	4.34133	29	T	C	1.62451	0.385284	4.56e-05
1278	85	P	2017	A	S1A_319087108	1A	319087108	3.66385	30	C	A	-137.938	36.2693	0.000216844
1279	86	P	2017	O	S1A_320519577	1A	320519577	3.5136	31	T	C	-206.448	55.6876	0.000306481
1280	87	P	2017	O	S1A_327015368	1A	327015368	3.5136	32	A	G	-206.448	55.6876	0.000306481
1281	88	Fe	2018	O	S1A_336610813	1A	336610813	3.8132	33	C	T	1.49174	0.382807	0.000153746
1282	89	Fe	2018	O	S1A_339516901	1A	339516901	3.75639	34	C	T	1.48058	0.383431	0.000175231
1283	90	P	2017	O	S1A_341154414	1A	341154414	3.5136	35	G	A	-206.448	55.6876	0.000306481
1284	91	Fe	2018	O	S1A_341483069	1A	341483069	3.84976	35	G	C	1.51586	0.386746	0.000141333
1285	92	Ca	2017	O	S1A_345115118	1A	345115118	3.71467	36	C	T	-21.7951	5.68289	0.000192897
1286	93	Ca	2017	O	S1A_347648337	1A	347648337	3.62321	37	C	T	-21.5286	5.69933	0.000238115
1287	94	P	2017	A	S1A_362620472	1A	362620472	3.66424	38	C	T	264.547	69.5555	0.000216652
1288	27	Fe	2018	O	S1A_42151448	1A	42151448	3.98169	10	G	A	-1.63197	0.407922	0.000104306
1289	95	P	2017	A	S1A_442158093	1A	442158093	3.594	39	A	T	146.848	39.0679	0.000254682
1290	98	P	2017	A	S1A_442158095	1A	442158095	3.594	39	C	T	146.848	39.0679	0.000254682
1291	28	Fe	2018	O	S1A_45609763	1A	45609763	3.99442	11	T	C	1.61123	0.401958	0.000101293
1292	29	Fe	2018	O	S1A_46222311	1A	46222311	4.00696	11	A	C	1.60366	0.399308	9.84e-05
1293	101	S	2017	A	S1A_472430336	1A	472430336	3.95233	41	A	G	25.1482	7.52477	0.000111601
1294	30	Fe	2018	O	S1A_47581359	1A	47581359	3.67557	12	A	T	1.54733	0.406063	0.000211073
1295	102	Mo	2018	O	S1A_481771203	1A	481771203	4.04353	42	T	G	0.0181452	0.0054955	9.05e-05
1296	105	Mo	2018	A	S1A_503381311	1A	503381311	3.89319	44	C	A	-0.0125613	0.00317171	0.000127881
1297	37	P	2017	O	S1A_50776308	1A	50776308	3.50602	14	G	A	-182.259	49.2277	0.000311878
1298	38	P	2017	O	S1A_51221934	1A	51221934	3.79319	14	T	A	-190.58	49.0631	0.000160993
1299	39	P	2017	O	S1A_51347034	1A	51347034	3.79319	14	C	G	-190.58	49.0631	0.000160993
1300	106	Mg	2017	A	S1A_516581337	1A	516581337	4.0777	45	T	C	34.6123	8.52725	8.36e-05
1301	5	Mo	2017	O	S1A_5172177	1A	5172177	10.3138	2	C	T	0.0380744	0.00591682	4.86e-11
1302	6	Mo	2017	A	S1A_5172185	1A	5172185	5.80008	2	G	A	0.0250026	0.00582587	1.58e-06
1303	110	Mg	2017	A	S1A_530808996	1A	530808996	4.05524	47	T	C	47.8556	11.8295	8.81e-05
1304	40	P	2017	O	S1A_53903789	1A	53903789	4.43814	15	A	G	-212.09	49.633	3.65e-05
1305	41	P	2017	O	S1A_54460442	1A	54460442	4.1828	15	G	C	-203.762	49.4299	6.56e-05
1306	111	Mn	2017	O	S1A_544914241	1A	544914241	3.99737	48	A	C	2.58921	0.645648	0.000100608
1307	112	Mn	2017	O	S1A_544915120	1A	544915120	3.76498	48	G	T	2.48857	0.643579	0.000171799
1308	42	P	2017	O	S1A_54856729	1A	54856729	4.1828	15	C	T	-203.762	49.4299	6.56e-05
1309	43	P	2017	O	S1A_54856731	1A	54856731	4.1828	15	T	C	-203.762	49.4299	6.56e-05
1310	115	Mg	2017	A	S1A_561059920	1A	561059920	3.59728	49	T	G	-45.573	12.1176	0.000252769
1311	116	Mg	2017	A	S1A_564585359	1A	564585359	4.16452	50	G	T	32.0817	7.80329	6.85e-05
1312	117	Mg	2017	A	S1A_565049896	1A	565049896	4.36784	50	C	T	31.4313	7.42707	4.29e-05
1313	118	Ca	2018	O	S1A_565294642	1A	565294642	3.75354	50	G	T	-18.9338	4.90562	0.000176383
1314	119	Mg	2017	A	S1A_565395762	1A	565395762	5.1425	50	C	T	32.6687	6.99199	7.2e-06
1315	44	P	2017	A	S1A_56618185	1A	56618185	4.89296	16	G	A	302.589	66.7444	1.28e-05
1316	120	Mg	2017	A	S1A_566369443	1A	566369443	3.57061	50	T	C	34.6982	9.26806	0.000268774
1317	121	Rb	2017	O	S1A_568459119	1A	568459119	4.49779	51	G	C	0.169007	0.0532798	3.18e-05
1318	122	Mg	2017	A	S1A_568650731	1A	568650731	4.60352	51	G	A	33.4522	7.65664	2.49e-05
1319	123	Mg	2017	A	S1A_569306173	1A	569306173	3.69968	51	G	A	47.4074	12.3916	0.000199673
1320	124	Mg	2017	A	S1A_570062289	1A	570062289	3.87333	51	G	C	30.7333	7.81201	0.000133865
1321	125	Mg	2017	A	S1A_570134050	1A	570134050	3.91002	51	G	A	31.0632	7.85072	0.000123022
1322	126	Mg	2017	O	S1A_570226695	1A	570226695	4.44717	51	T	G	24.2078	7.16493	3.57e-05
1323	47	Mg	2017	A	S1A_57399847	1A	57399847	4.12381	16	G	A	-69.2851	16.9532	7.52e-05
1324	133	Fe	2017	A	S1A_582276079	1A	582276079	10.8197	53	T	C	1.91846	0.289285	1.51e-11
1325	134	Mn	2018	A	S1A_585957042	1A	585957042	3.52258	54	C	T	-1.43019	0.385181	0.000300203
1326	135	Mn	2018	A	S1A_585957043	1A	585957043	3.52258	54	G	A	-1.43019	0.385181	0.000300203
1327	136	Mn	2018	A	S1A_585957044	1A	585957044	3.52258	54	A	T	-1.43019	0.385181	0.000300203
1328	137	Mn	2018	A	S1A_585957045	1A	585957045	3.52258	54	T	C	-1.43019	0.385181	0.000300203
1329	50	Ni	2018	O	S1A_64851907	1A	64851907	3.84163	17	G	T	-0.0217013	0.00554382	0.000144004
1330	51	Ni	2018	O	S1A_64851917	1A	64851917	3.84163	17	G	A	-0.0217013	0.00554382	0.000144004
1331	52	Ni	2018	O	S1A_64852120	1A	64852120	4.4318	17	A	G	-0.0234956	0.00550315	3.7e-05
1332	53	Ni	2018	O	S1A_64852132	1A	64852132	4.4318	17	G	C	-0.0234956	0.00550315	3.7e-05
1333	54	Ni	2018	O	S1A_64852154	1A	64852154	4.4318	17	C	G	-0.0234956	0.00550315	3.7e-05
1334	55	Rb	2018	O	S1A_79111900	1A	79111900	3.98928	18	G	A	0.481842	0.120301	0.000102498
1335	56	Rb	2018	O	S1A_79111914	1A	79111914	3.98928	18	C	T	0.481842	0.120301	0.000102498
1336	7	S	2017	O	S1A_8295817	1A	8295817	3.8627	3	T	C	62.7057	15.9656	0.000137182
1337	60	Mg	2017	A	S1A_95055013	1A	95055013	3.5646	20	T	G	-46.6214	12.4656	0.000272521
1338	61	Mg	2017	A	S1A_95055046	1A	95055046	3.5646	20	G	C	-46.6214	12.4656	0.000272521
1339	250	P	2017	A	S1B_100036530	1B	100036530	4.13645	77	T	C	141.689	34.605	7.3e-05
1340	251	P	2017	A	S1B_100036540	1B	100036540	4.13645	77	A	T	141.689	34.605	7.3e-05
1341	252	P	2017	A	S1B_100036543	1B	100036543	4.13645	77	C	T	141.689	34.605	7.3e-05
1342	257	P	2017	A	S1B_104771982	1B	104771982	3.90509	78	C	A	138.047	34.9157	0.000124425
1343	260	P	2017	A	S1B_107130974	1B	107130974	4.55429	79	C	T	201.976	46.5313	2.79e-05
1344	273	P	2017	A	S1B_110127002	1B	110127002	3.90509	80	C	A	138.047	34.9157	0.000124425
1345	280	P	2017	A	S1B_113992339	1B	113992339	4.21003	82	A	G	145.283	35.1049	6.17e-05
1346	281	P	2017	A	S1B_113992346	1B	113992346	4.21003	82	A	G	145.283	35.1049	6.17e-05
1347	282	P	2017	A	S1B_113992349	1B	113992349	4.21003	82	T	C	145.283	35.1049	6.17e-05
1348	283	P	2017	A	S1B_113992364	1B	113992364	4.21003	82	T	C	145.283	35.1049	6.17e-05
1349	294	P	2017	A	S1B_115449622	1B	115449622	3.86946	82	T	A	136.973	34.8378	0.000135064
1350	297	P	2017	A	S1B_120404308	1B	120404308	3.72482	83	C	A	135.583	35.2934	0.000188441
1351	306	P	2017	A	S1B_123352483	1B	123352483	3.90509	85	T	G	138.047	34.9157	0.000124425
1352	307	P	2017	A	S1B_123352510	1B	123352510	3.90509	85	A	C	138.047	34.9157	0.000124425
1353	308	Mg	2017	A	S1B_130001549	1B	130001549	3.53121	86	C	T	-51.369	13.8141	0.000294299
1354	313	P	2017	A	S1B_144126094	1B	144126094	4.1801	88	A	C	143.639	34.8584	6.61e-05
1355	314	P	2017	A	S1B_146796395	1B	146796395	3.90509	89	T	G	138.047	34.9157	0.000124425
1356	317	P	2017	A	S1B_150666976	1B	150666976	3.6499	91	A	G	135.151	35.6192	0.000223924
1357	318	P	2017	A	S1B_150666982	1B	150666982	3.6499	91	C	T	135.151	35.6192	0.000223924
1358	319	P	2017	A	S1B_150667004	1B	150667004	3.6499	91	T	C	135.151	35.6192	0.000223924
1359	170	P	2017	A	S1B_15439629	1B	15439629	3.6953	60	A	C	130.108	34.0328	0.000201698
1360	328	P	2017	A	S1B_159912958	1B	159912958	3.90509	94	G	A	138.047	34.9157	0.000124425
1361	329	P	2017	A	S1B_159912985	1B	159912985	3.90509	94	C	T	138.047	34.9157	0.000124425
1362	342	P	2017	A	S1B_170515886	1B	170515886	3.90509	95	G	A	138.047	34.9157	0.000124425
1363	343	P	2017	A	S1B_170515930	1B	170515930	3.90509	95	A	G	138.047	34.9157	0.000124425
1364	344	P	2017	A	S1B_170515934	1B	170515934	3.90509	95	G	A	138.047	34.9157	0.000124425
1365	345	P	2017	A	S1B_170515942	1B	170515942	3.90509	95	T	C	138.047	34.9157	0.000124425
1366	346	P	2017	A	S1B_170576142	1B	170576142	3.90509	95	T	C	138.047	34.9157	0.000124425
1367	347	P	2017	A	S1B_170576163	1B	170576163	3.90509	95	T	C	138.047	34.9157	0.000124425
1368	350	P	2017	A	S1B_171106064	1B	171106064	4.14524	95	C	T	141.02	34.3974	7.16e-05
1369	351	P	2017	A	S1B_171106069	1B	171106069	4.14524	95	C	T	141.02	34.3974	7.16e-05
1370	352	Mg	2017	A	S1B_171106090	1B	171106090	3.53229	95	T	C	-29.7969	8.01147	0.00029357
1371	171	P	2017	A	S1B_17568008	1B	17568008	4.23649	61	T	C	144.018	34.6672	5.8e-05
1372	172	P	2017	A	S1B_17892184	1B	17892184	4.39324	61	T	C	147.653	34.7673	4.04e-05
1373	173	Ni	2018	O	S1B_18683593	1B	18683593	3.91773	61	C	G	-0.0270951	0.00683962	0.000120856
1374	391	P	2017	A	S1B_192535190	1B	192535190	6.32817	101	C	T	245.105	46.2525	4.7e-07
1375	174	K	2017	A	S1B_22075734	1B	22075734	5.44213	62	C	T	125.069	31.8251	3.61e-06
1376	394	P	2017	A	S1B_223921994	1B	223921994	4.31635	103	C	G	132.286	31.4843	4.83e-05
1377	395	K	NA	O	S1B_288164642	1B	288164642	6.26736	104	A	G	-140.74	35.0559	5.4e-07
1378	398	Ni	2018	O	S1B_327840276	1B	327840276	4.01113	105	C	T	-0.0294538	0.0073293	9.75e-05
1379	399	Ca	2017	O	S1B_333781271	1B	333781271	3.78488	106	T	C	27.4045	7.0645	0.000164106
1380	400	Ca	2017	O	S1B_334123679	1B	334123679	4.45286	106	T	C	29.2602	6.83366	3.52e-05
1381	401	Ca	2017	O	S1B_336069190	1B	336069190	3.525	107	G	A	26.5583	7.14973	0.00029854
1382	402	Ca	2017	O	S1B_336069239	1B	336069239	3.525	107	C	A	26.5583	7.14973	0.00029854
1383	403	Ca	2017	O	S1B_336650712	1B	336650712	4.23301	107	T	G	29.8252	7.18295	5.85e-05
1384	404	Ca	2017	O	S1B_336787649	1B	336787649	4.47983	107	G	A	31.2287	7.26674	3.31e-05
1385	406	Ca	2017	O	S1B_340462230	1B	340462230	4.51967	108	C	T	32.024	7.41191	3.02e-05
1386	187	Ni	2018	O	S1B_34780836	1B	34780836	4.02105	65	A	G	-0.024676	0.00613117	9.53e-05
1387	198	P	2017	A	S1B_39854275	1B	39854275	4.09666	67	G	A	143.148	35.1673	8e-05
1388	199	P	2017	A	S1B_39854276	1B	39854276	4.09666	67	T	C	143.148	35.1673	8e-05
1389	200	P	2017	A	S1B_39854277	1B	39854277	4.09666	67	G	C	143.148	35.1673	8e-05
1390	201	P	2017	A	S1B_40365680	1B	40365680	3.90509	67	A	C	138.047	34.9157	0.000124425
1391	202	P	2017	A	S1B_40365697	1B	40365697	3.90509	67	T	A	138.047	34.9157	0.000124425
1392	142	Ca	2017	O	S1B_4037961	1B	4037961	3.83597	56	T	C	24.9554	6.38084	0.00014589
1393	207	P	2017	A	S1B_41367620	1B	41367620	4.14524	67	A	T	141.02	34.3974	7.16e-05
1394	208	P	2017	A	S1B_41367636	1B	41367636	4.14524	67	A	T	141.02	34.3974	7.16e-05
1395	209	P	2017	A	S1B_41367645	1B	41367645	4.14524	67	A	G	141.02	34.3974	7.16e-05
1396	407	Mn	2018	A	S1B_422563127	1B	422563127	4.93834	109	C	T	3.85389	0.845341	1.15e-05
1397	408	Mn	2018	A	S1B_427523454	1B	427523454	4.55243	110	G	C	5.87113	1.35293	2.8e-05
1398	409	P	2017	A	S1B_427530876	1B	427530876	3.65575	110	T	C	210.907	55.5306	0.000220926
1399	410	P	2017	A	S1B_427530892	1B	427530892	3.65575	110	T	C	210.907	55.5306	0.000220926
1400	411	Ca	2017	O	S1B_457410511	1B	457410511	4.00886	111	G	T	-19.921	4.95885	9.8e-05
1401	412	Ca	2017	O	S1B_457410514	1B	457410514	4.00886	111	G	T	-19.921	4.95885	9.8e-05
1402	413	Ca	2017	O	S1B_457535596	1B	457535596	4.00886	111	C	T	-19.921	4.95885	9.8e-05
1403	210	P	2017	A	S1B_47503051	1B	47503051	4.04723	68	C	G	139.751	34.5868	8.97e-05
1404	211	P	2017	A	S1B_47503074	1B	47503074	3.51404	68	C	A	93.5663	25.2368	0.00030617
1405	212	P	2017	A	S1B_48279866	1B	48279866	4.14524	68	C	G	141.02	34.3974	7.16e-05
1406	213	P	2017	A	S1B_48279871	1B	48279871	4.14524	68	C	T	141.02	34.3974	7.16e-05
1407	424	Ca	2017	O	S1B_489207876	1B	489207876	4.02146	115	C	A	-20.0098	4.97147	9.52e-05
1408	425	Mn	2017	O	S1B_492295957	1B	492295957	3.56196	116	T	C	2.97048	0.794604	0.000274185
1409	214	P	2017	A	S1B_50205027	1B	50205027	5.23525	69	G	C	302.316	64.0066	5.82e-06
1410	426	Zn	2018	A	S1B_502969761	1B	502969761	4.56803	117	C	T	2.60801	0.599736	2.7e-05
1411	427	Zn	2018	A	S1B_503344807	1B	503344807	4.56803	117	T	C	2.60801	0.599736	2.7e-05
1412	428	Zn	2018	A	S1B_507926901	1B	507926901	4.76809	118	C	A	2.7548	0.617244	1.71e-05
1413	429	Zn	2018	A	S1B_507926907	1B	507926907	4.76809	118	G	A	2.7548	0.617244	1.71e-05
1414	430	Zn	2018	A	S1B_508706268	1B	508706268	4.59218	118	T	C	4.87417	1.11728	2.56e-05
1415	435	Zn	2018	O	S1B_514498687	1B	514498687	3.82114	120	C	A	-3.77666	0.967934	0.000150958
1416	436	Mg	2017	A	S1B_516951252	1B	516951252	3.57692	121	G	A	30.9725	8.264	0.000264897
1417	437	Cd	2018	O	S1B_524095925	1B	524095925	3.63736	122	G	A	0.0046396	0.00122534	0.000230484
1418	440	Mg	2017	A	S1B_526277059	1B	526277059	3.82242	123	G	A	33.33	8.54053	0.000150515
1419	441	Ca	2017	O	S1B_539850662	1B	539850662	3.67325	124	G	T	39.1176	10.2695	0.000212201
1420	442	Ca	2017	O	S1B_539850689	1B	539850689	3.9652	124	C	G	34.1785	8.56477	0.000108344
1421	451	S	2018	A	S1B_562485303	1B	562485303	3.53816	127	G	A	52.7556	14.17	0.000289625
1422	452	S	2018	O	S1B_563444512	1B	563444512	3.82044	127	T	A	80.8761	20.7303	0.000151201
1423	453	Cd	2018	O	S1B_564653586	1B	564653586	3.65391	128	C	T	0.00712386	0.00187625	0.000221865
1424	454	Ni	2018	O	S1B_568747242	1B	568747242	3.524	129	C	G	0.0135502	0.00364845	0.000299228
1425	455	Ni	2018	O	S1B_571193208	1B	571193208	4.21077	130	G	A	0.0151472	0.00365965	6.16e-05
1426	456	Ni	2018	O	S1B_571757948	1B	571757948	3.63239	130	A	C	0.0142003	0.00375349	0.000233136
1427	457	Mo	2017	A	S1B_573008237	1B	573008237	3.75727	131	A	G	-0.0224646	0.00738838	0.000174876
1428	219	Zn	2017	O	S1B_57706626	1B	57706626	3.91183	71	G	A	-2.90613	0.734269	0.000122509
1429	458	Ca	2017	O	S1B_588516027	1B	588516027	3.5902	132	C	T	-33.9354	9.03413	0.000256924
1430	459	Cd	2017	O	S1B_592993778	1B	592993778	4.5319	133	C	T	0.00764939	0.00176754	2.94e-05
1431	460	Cd	2017	O	S1B_593050639	1B	593050639	4.30922	133	T	G	0.00731966	0.00174384	4.91e-05
1432	461	Zn	2018	O	S1B_595025462	1B	595025462	4.00994	134	A	G	10.9385	2.72243	9.77e-05
1433	462	Zn	2018	O	S1B_595025507	1B	595025507	4.32234	134	A	T	10.9544	2.60497	4.76e-05
1434	463	Zn	2018	O	S1B_596181491	1B	596181491	4.00994	135	G	C	10.9385	2.72243	9.77e-05
1435	464	Zn	2018	O	S1B_596258054	1B	596258054	4.00994	135	A	C	10.9385	2.72243	9.77e-05
1436	465	Zn	2018	O	S1B_597069207	1B	597069207	4.00994	135	C	G	10.9385	2.72243	9.77e-05
1437	466	Zn	2018	O	S1B_597548687	1B	597548687	4.00994	135	G	A	10.9385	2.72243	9.77e-05
1438	467	Zn	2018	O	S1B_597806623	1B	597806623	4.00994	135	C	T	10.9385	2.72243	9.77e-05
1439	468	Zn	2017	A	S1B_599514579	1B	599514579	4.02605	136	C	G	8.95925	2.2244	9.42e-05
1440	469	Cd	2017	O	S1B_602100554	1B	602100554	4.42802	137	C	T	0.0152118	0.00356476	3.73e-05
1441	224	P	2017	A	S1B_60256434	1B	60256434	3.66282	72	A	G	105.627	27.7783	0.000217359
1442	225	P	2017	A	S1B_60256443	1B	60256443	4.13645	72	G	C	141.689	34.605	7.3e-05
1443	470	Cd	2017	O	S1B_602639162	1B	602639162	4.42802	137	G	T	0.0152118	0.00356476	3.73e-05
1444	471	Cd	2017	O	S1B_602639194	1B	602639194	4.42802	137	C	T	0.0152118	0.00356476	3.73e-05
1445	472	P	2018	A	S1B_606494584	1B	606494584	3.73827	138	C	A	197.936	51.4114	0.000182695
1446	473	P	2018	A	S1B_606563475	1B	606563475	3.73827	138	A	G	197.936	51.4114	0.000182695
1447	474	P	2018	A	S1B_606635830	1B	606635830	3.73827	138	G	A	197.936	51.4114	0.000182695
1448	475	P	2018	A	S1B_606635832	1B	606635832	3.73827	138	T	G	197.936	51.4114	0.000182695
1449	476	Cd	2017	O	S1B_606635834	1B	606635834	4.42802	138	A	G	0.0152118	0.00356476	3.73e-05
1450	477	Cd	2017	O	S1B_606680490	1B	606680490	4.42802	138	G	A	0.0152118	0.00356476	3.73e-05
1451	478	P	2018	A	S1B_606689387	1B	606689387	3.73827	138	T	G	197.936	51.4114	0.000182695
1452	479	Cd	2017	O	S1B_606695934	1B	606695934	4.42802	138	G	T	0.0152118	0.00356476	3.73e-05
1453	480	Ca	2018	O	S1B_614500790	1B	614500790	3.5049	139	G	C	-19.5704	5.28694	0.000312678
1454	491	Zn	2018	A	S1B_641838618	1B	641838618	3.73399	141	G	A	2.51603	0.653965	0.000184506
1455	492	Zn	2018	A	S1B_642491184	1B	642491184	4.09592	141	G	C	1.989	0.488692	8.02e-05
1456	493	Zn	2018	A	S1B_642616658	1B	642616658	3.54134	141	C	G	2.2525	0.604684	0.000287515
1457	496	P	2018	O	S1B_643177397	1B	643177397	3.74858	141	C	A	-194.204	50.3576	0.000178411
1458	497	P	2018	O	S1B_644448426	1B	644448426	3.74448	142	T	A	-194.26	50.4056	0.000180104
1459	498	P	2018	A	S1B_647146708	1B	647146708	3.89051	143	G	C	-158.497	40.1796	0.000128673
1460	499	P	2018	A	S1B_647146723	1B	647146723	3.89051	143	C	T	-158.497	40.1796	0.000128673
1461	500	P	2018	A	S1B_647146998	1B	647146998	3.98415	143	G	A	-160.769	40.1704	0.000103717
1462	501	P	2018	A	S1B_647147005	1B	647147005	3.98415	143	C	T	-160.769	40.1704	0.000103717
1463	502	P	2018	A	S1B_647162033	1B	647162033	4.54734	143	A	C	-167.745	38.6809	2.84e-05
1464	503	P	2018	A	S1B_647164209	1B	647164209	3.89051	143	G	A	-158.497	40.1796	0.000128673
1465	504	P	2018	A	S1B_647239075	1B	647239075	3.98415	143	C	G	-160.769	40.1704	0.000103717
1466	505	P	2018	A	S1B_647239077	1B	647239077	3.98415	143	A	G	-160.769	40.1704	0.000103717
1467	506	P	2018	A	S1B_647239089	1B	647239089	3.98415	143	A	G	-160.769	40.1704	0.000103717
1468	143	Cd	2018	O	S1B_6474015	1B	6474015	4.25528	57	C	T	0.017274	0.00414694	5.56e-05
1469	507	P	2018	A	S1B_647927661	1B	647927661	3.98415	143	C	T	-160.769	40.1704	0.000103717
1470	508	P	2018	A	S1B_647927679	1B	647927679	3.98415	143	A	G	-160.769	40.1704	0.000103717
1471	509	P	2018	A	S1B_648105021	1B	648105021	3.98415	143	A	G	-160.769	40.1704	0.000103717
1472	510	P	2018	A	S1B_648105028	1B	648105028	3.98415	143	C	T	-160.769	40.1704	0.000103717
1473	511	P	2018	A	S1B_648792451	1B	648792451	3.51046	143	A	G	-139.348	37.6086	0.000308704
1474	512	P	2018	A	S1B_649043492	1B	649043492	3.71219	143	G	A	-146.512	38.2173	0.000194004
1475	513	P	2018	A	S1B_649101502	1B	649101502	3.98415	143	G	A	-160.769	40.1704	0.000103717
1476	226	P	2017	A	S1B_65768425	1B	65768425	4.13727	73	C	G	135.378	33.0598	7.29e-05
1477	514	S	2017	O	S1B_661577159	1B	661577159	3.55647	144	G	T	62.7891	16.8119	0.000277673
1478	515	Mg	2017	A	S1B_663047503	1B	663047503	3.66429	145	G	T	25.7414	6.76792	0.000216626
1479	516	Mg	2017	A	S1B_664017294	1B	664017294	3.73071	145	A	G	26.2804	6.83444	0.000185903
1480	517	Mg	2017	A	S1B_664019919	1B	664019919	3.66429	145	A	G	25.7414	6.76792	0.000216626
1481	518	Mg	2017	A	S1B_664019943	1B	664019943	3.66429	145	C	T	25.7414	6.76792	0.000216626
1482	519	Mg	2017	A	S1B_664019960	1B	664019960	3.66429	145	G	C	25.7414	6.76792	0.000216626
1483	520	Mg	2017	A	S1B_664297889	1B	664297889	3.66429	145	C	T	25.7414	6.76792	0.000216626
1484	521	Mg	2017	A	S1B_664777294	1B	664777294	3.82005	145	G	T	26.3406	6.75212	0.000151339
1485	524	Mg	2017	A	S1B_668085158	1B	668085158	6.47565	146	C	A	54.3349	10.1105	3.34e-07
1486	237	P	2017	A	S1B_67534699	1B	67534699	4.13645	74	C	A	141.689	34.605	7.3e-05
1487	238	P	2017	A	S1B_67534717	1B	67534717	4.13645	74	C	A	141.689	34.605	7.3e-05
1488	239	P	2017	A	S1B_68293460	1B	68293460	3.71273	74	T	C	139.324	36.3392	0.000193763
1489	529	Cd	2018	O	S1B_688758015	1B	688758015	3.85175	148	T	C	0.0136861	0.00349066	0.000140687
1490	530	Cd	2018	O	S1B_688758037	1B	688758037	3.85175	148	G	T	0.0136861	0.00349066	0.000140687
1491	240	P	2017	A	S1B_74249006	1B	74249006	3.64843	75	G	C	134.105	35.3521	0.000224682
1492	241	P	2017	A	S1B_93914457	1B	93914457	4.31209	76	C	A	135.32	32.2256	4.87e-05
1493	242	P	2017	A	S1B_93914468	1B	93914468	4.31209	76	C	G	135.32	32.2256	4.87e-05
1494	243	P	2017	A	S1B_93914470	1B	93914470	4.31209	76	T	A	135.32	32.2256	4.87e-05
1495	244	P	2017	A	S1B_93914487	1B	93914487	4.31209	76	G	A	135.32	32.2256	4.87e-05
1496	245	P	2017	A	S1B_94004397	1B	94004397	3.90509	76	A	C	138.047	34.9157	0.000124425
1497	246	P	2017	A	S1B_94004409	1B	94004409	3.90509	76	T	C	138.047	34.9157	0.000124425
1498	247	P	2017	A	S1B_94004427	1B	94004427	3.90509	76	A	G	138.047	34.9157	0.000124425
1499	248	P	2017	A	S1B_94004431	1B	94004431	3.90509	76	A	G	138.047	34.9157	0.000124425
1500	249	P	2017	A	S1B_94011990	1B	94011990	3.90509	76	G	C	138.047	34.9157	0.000124425
1501	541	Mg	2018	A	S1D_11646338	1D	11646338	9.55895	153	A	C	-23.859	3.82896	2.76e-10
1502	605	P	2017	A	S1D_130312179	1D	130312179	3.53941	172	T	A	235.252	63.1743	0.000288794
1503	542	Fe	2018	O	S1D_13163412	1D	13163412	3.8923	154	G	A	2.36886	0.600346	0.000128143
1504	543	Fe	2018	O	S1D_13163432	1D	13163432	3.8923	154	T	C	2.36886	0.600346	0.000128143
1505	544	Ca	2017	O	S1D_14201717	1D	14201717	3.74719	155	C	A	53.0293	13.7537	0.00017898
1506	545	Ca	2017	O	S1D_14201744	1D	14201744	3.75062	155	C	T	46.1159	11.954	0.000177574
1507	606	S	2017	O	S1D_144197511	1D	144197511	3.51087	173	C	T	-73.4893	19.8325	0.000308413
1508	607	S	2017	O	S1D_144300708	1D	144300708	3.51087	173	G	A	-73.4893	19.8325	0.000308413
1509	546	Fe	2018	O	S1D_14706462	1D	14706462	3.65485	155	C	T	2.96547	0.780908	0.000221385
1510	547	Ni	2018	O	S1D_16297603	1D	16297603	3.75558	156	G	A	0.013753	0.00356215	0.000175557
1511	548	Ni	2018	O	S1D_16297614	1D	16297614	3.75558	156	C	G	0.013753	0.00356215	0.000175557
1512	549	P	2017	A	S1D_16612431	1D	16612431	3.8344	156	G	C	218.383	55.8524	0.000146421
1513	550	P	2017	A	S1D_16612477	1D	16612477	3.8344	156	G	A	218.383	55.8524	0.000146421
1514	551	Ca	2017	O	S1D_17048630	1D	17048630	3.51897	156	C	G	-26.6935	7.19362	0.000302711
1515	552	P	2017	A	S1D_17169135	1D	17169135	4.26016	156	C	T	229.466	55.0495	5.49e-05
1516	553	P	2017	A	S1D_17169136	1D	17169136	4.26016	156	C	G	229.466	55.0495	5.49e-05
1517	554	P	2017	A	S1D_17169137	1D	17169137	4.26016	156	G	C	229.466	55.0495	5.49e-05
1518	555	P	2017	A	S1D_17169158	1D	17169158	4.26016	156	A	G	229.466	55.0495	5.49e-05
1519	560	Mg	2017	O	S1D_17998333	1D	17998333	5.78193	156	T	C	44.5446	12.5364	1.65e-06
1520	608	Cd	2018	O	S1D_193684675	1D	193684675	4.07879	174	C	A	0.00486723	0.00119892	8.34e-05
1521	609	Cu	2018	A	S1D_196096385	1D	196096385	3.63515	175	T	C	0.146662	0.0387485	0.00023166
1522	563	P	2017	A	S1D_20573252	1D	20573252	4.02604	157	A	C	158.819	39.4315	9.42e-05
1523	564	P	2017	A	S1D_20573253	1D	20573253	4.02604	157	C	T	158.819	39.4315	9.42e-05
1524	565	P	2017	A	S1D_20823311	1D	20823311	3.64062	157	C	T	188.97	49.8808	0.000228761
1525	566	Mg	2017	A	S1D_20823322	1D	20823322	3.90785	157	C	G	-29.4281	7.43997	0.000123636
1526	567	P	2017	A	S1D_20823327	1D	20823327	3.64062	157	G	A	188.97	49.8808	0.000228761
1527	568	P	2017	A	S1D_20823366	1D	20823366	3.64062	157	G	T	188.97	49.8808	0.000228761
1528	569	P	2017	A	S1D_23326032	1D	23326032	4.02081	158	C	G	300.655	74.7057	9.53e-05
1529	531	P	2017	A	S1D_2718700	1D	2718700	3.80181	149	G	A	209.3	53.808	0.00015783
1530	532	P	2017	A	S1D_2718741	1D	2718741	3.80181	149	C	T	209.3	53.808	0.00015783
1531	610	Mn	2018	A	S1D_272756831	1D	272756831	3.59932	176	G	A	2.50627	0.666174	0.000251581
1532	611	Mn	2018	A	S1D_283617555	1D	283617555	3.59932	177	A	C	2.50627	0.666174	0.000251581
1533	612	Ca	2017	O	S1D_288103595	1D	288103595	3.53257	178	G	C	-20.8302	5.60032	0.000293377
1534	570	P	2017	A	S1D_30078008	1D	30078008	4.22285	159	C	T	197.982	47.7506	5.99e-05
1535	613	P	2017	A	S1D_302897616	1D	302897616	4.61076	179	G	C	226.224	51.7296	2.45e-05
1536	614	P	2017	A	S1D_302897628	1D	302897628	4.61076	179	G	C	226.224	51.7296	2.45e-05
1537	615	Mn	2018	A	S1D_317427032	1D	317427032	4.79162	180	G	A	2.68588	0.600008	1.62e-05
1538	616	Mn	2018	A	S1D_318101178	1D	318101178	4.43289	180	A	G	2.56713	0.601186	3.69e-05
1539	617	Mn	2018	O	S1D_319685396	1D	319685396	3.61968	181	C	G	4.15864	1.10158	0.00024006
1540	618	Cd	2018	O	S1D_344352160	1D	344352160	3.86492	182	G	A	0.00590286	0.00150241	0.000136483
1541	575	P	2017	A	S1D_35645627	1D	35645627	3.90509	161	A	C	138.047	34.9157	0.000124425
1542	576	P	2017	A	S1D_35645638	1D	35645638	3.90509	161	T	G	138.047	34.9157	0.000124425
1543	577	P	2017	A	S1D_35645650	1D	35645650	3.90509	161	G	C	138.047	34.9157	0.000124425
1544	619	Sr	2017	A	S1D_387196084	1D	387196084	3.5327	183	G	C	-0.416415	0.111953	0.000293294
1545	620	Sr	2017	A	S1D_387900324	1D	387900324	3.5327	183	T	A	-0.416415	0.111953	0.000293294
1546	578	P	2017	A	S1D_38910697	1D	38910697	4.45656	162	C	T	296.097	69.1182	3.49e-05
1547	621	Fe	2018	O	S1D_394276979	1D	394276979	3.59835	184	C	T	-2.76828	0.735939	0.000252144
1548	622	Fe	2017	O	S1D_403059963	1D	403059963	3.80282	185	A	G	2.66899	0.82345	0.000157465
1549	623	Cd	2018	O	S1D_407917878	1D	407917878	3.63198	186	T	A	-0.0029885	0.000789992	0.000233359
1550	624	Cd	2018	O	S1D_407917881	1D	407917881	3.63198	186	G	C	-0.0029885	0.000789992	0.000233359
1551	625	Cd	2018	O	S1D_407917908	1D	407917908	3.63198	186	C	G	-0.0029885	0.000789992	0.000233359
1552	626	Cd	2018	O	S1D_408708457	1D	408708457	3.9899	186	A	G	-0.00321275	0.000802046	0.000102353
1553	627	Cd	2018	O	S1D_411063789	1D	411063789	3.54354	187	C	G	-0.00312334	0.00083814	0.00028606
1554	628	Ni	2018	O	S1D_411189313	1D	411189313	4.21209	187	G	A	-0.0330905	0.00799335	6.14e-05
1555	629	Ni	2018	O	S1D_416730053	1D	416730053	3.50669	188	T	G	0.0125574	0.00339132	0.000311391
1556	579	Ca	2018	O	S1D_41914795	1D	41914795	3.55354	163	A	C	-18.6666	5.00053	0.000279549
1557	580	Ca	2018	O	S1D_42037079	1D	42037079	3.91195	163	C	G	-19.4707	4.91941	0.000122474
1558	581	Ca	2018	O	S1D_42277512	1D	42277512	3.54636	163	C	T	-18.3993	4.93502	0.000284208
1559	631	Mg	2017	A	S1D_456158902	1D	456158902	4.56614	190	A	G	-49.0468	11.2816	2.72e-05
1560	632	Mg	2017	A	S1D_456158906	1D	456158906	4.54689	190	A	G	-53.0627	12.2366	2.84e-05
1561	633	Mg	2017	A	S1D_456158918	1D	456158918	4.56614	190	G	A	-49.0468	11.2816	2.72e-05
1562	634	Mg	2017	A	S1D_456158928	1D	456158928	4.56614	190	C	T	-49.0468	11.2816	2.72e-05
1563	635	Mn	2018	A	S1D_457219860	1D	457219860	3.9522	191	C	A	2.29554	0.576386	0.000111634
1564	636	Cd	2018	O	S1D_460411740	1D	460411740	4.15492	192	C	G	0.00614905	0.00149774	7e-05
1565	582	Ca	2018	O	S1D_46223659	1D	46223659	3.76175	164	C	T	-18.981	4.91132	0.000173082
1566	583	Ca	2018	O	S1D_46224981	1D	46224981	3.54636	164	G	A	-18.3993	4.93502	0.000284208
1567	641	Mn	2018	A	S1D_462493262	1D	462493262	3.62964	193	G	A	2.2734	0.601194	0.00023462
1568	644	Zn	2018	A	S1D_464837943	1D	464837943	3.54839	194	A	G	4.82528	1.29377	0.000282883
1569	645	Zn	2018	A	S1D_464837988	1D	464837988	3.54839	194	A	G	4.82528	1.29377	0.000282883
1570	648	Mg	2017	A	S1D_474241644	1D	474241644	3.5685	196	G	T	27.8996	7.4548	0.000270082
1571	649	Mg	2017	A	S1D_474241678	1D	474241678	3.5685	196	C	T	27.8996	7.4548	0.000270082
1572	650	Mg	2017	A	S1D_474241682	1D	474241682	3.5685	196	A	G	27.8996	7.4548	0.000270082
1573	651	Mg	2017	A	S1D_475731441	1D	475731441	3.56991	197	C	A	23.0301	6.15219	0.000269208
1574	652	Mg	2017	A	S1D_482245558	1D	482245558	3.95847	198	C	G	-65.6966	16.4798	0.000110034
1575	590	Mg	2017	A	S1D_50023575	1D	50023575	3.69003	167	T	G	-38.8634	10.1745	0.000204161
1576	591	Mg	2017	A	S1D_50023626	1D	50023626	3.69003	167	A	G	-38.8634	10.1745	0.000204161
1577	533	S	2018	O	S1D_5448844	1D	5448844	3.54889	150	G	A	148.036	39.6887	0.000282559
1578	534	S	2018	O	S1D_5448874	1D	5448874	3.54889	150	T	C	148.036	39.6887	0.000282559
1579	592	Mg	2017	A	S1D_57506439	1D	57506439	3.93376	168	G	C	-22.9189	5.77108	0.000116477
1580	593	Mg	2017	A	S1D_58124106	1D	58124106	3.91077	168	G	A	-22.7711	5.75433	0.000122808
1581	594	P	2017	A	S1D_58521003	1D	58521003	4.84568	168	C	T	260.473	57.7936	1.43e-05
1582	535	Ca	2017	O	S1D_6226523	1D	6226523	3.75855	150	T	C	-20.7082	5.361	0.00017436
1583	536	P	2017	A	S1D_7280723	1D	7280723	4.0621	151	G	A	279.002	68.8963	8.67e-05
1584	595	P	2017	A	S1D_80650894	1D	80650894	3.54246	169	C	T	260.608	69.9468	0.000286776
1585	596	P	2017	A	S1D_80650904	1D	80650904	3.54246	169	T	A	260.608	69.9468	0.000286776
1586	597	P	2017	A	S1D_80650914	1D	80650914	3.54246	169	G	A	260.608	69.9468	0.000286776
1587	537	Ca	2017	O	S1D_9400128	1D	9400128	3.6396	152	A	G	-33.9709	8.9685	0.000229296
1588	538	Ca	2017	O	S1D_9400168	1D	9400168	3.6396	152	C	T	-33.9709	8.9685	0.000229296
1589	598	P	2017	A	S1D_97535307	1D	97535307	4.15345	170	C	T	171.621	41.8112	7.02e-05
1590	599	P	2017	A	S1D_97535318	1D	97535318	4.15345	170	T	C	171.621	41.8112	7.02e-05
1591	600	P	2017	A	S1D_97535337	1D	97535337	4.15345	170	T	C	171.621	41.8112	7.02e-05
1592	672	S	2018	A	S2A_10002703	2A	10002703	4.1178	202	C	T	83.3745	20.4188	7.62e-05
1593	673	S	2018	A	S2A_10002705	2A	10002705	4.1178	202	G	A	83.3745	20.4188	7.62e-05
1594	674	Cd	2017	O	S2A_13880947	2A	13880947	3.74562	203	C	G	-0.00665546	0.0017266	0.000179629
1595	697	Cu	2018	A	S2A_166344240	2A	166344240	4.70761	214	C	T	-0.291597	0.065843	1.96e-05
1596	675	Ni	2017	O	S2A_18359328	2A	18359328	3.88854	204	C	A	0.0489358	0.0124092	0.000129259
1597	676	S	2017	O	S2A_21593513	2A	21593513	3.5976	205	A	T	-62.7784	16.6916	0.000252582
1598	677	S	2017	O	S2A_21640066	2A	21640066	3.75898	205	T	C	-62.5991	16.2048	0.000174191
1599	678	S	2017	O	S2A_21764988	2A	21764988	3.57879	205	A	C	-60.7645	16.2079	0.00026376
1600	679	S	2017	O	S2A_21785261	2A	21785261	3.6943	205	G	C	-61.0295	15.9663	0.000202163
1601	680	S	2017	O	S2A_21785280	2A	21785280	3.6943	205	A	G	-61.0295	15.9663	0.000202163
1602	681	S	2017	O	S2A_21812312	2A	21812312	3.75898	205	C	T	-62.5991	16.2048	0.000174191
1603	682	S	2017	O	S2A_21812351	2A	21812351	4.04925	205	G	C	-66.7686	16.5195	8.93e-05
1604	687	Mg	2017	A	S2A_32554951	2A	32554951	3.54299	207	C	A	-21.1799	5.68413	0.000286426
1605	688	K	NA	O	S2A_43050469	2A	43050469	8.67436	208	A	G	-1251.57	221.13	2.12e-09
1606	689	Cu	2017	A	S2A_43657504	2A	43657504	3.50063	208	T	C	0.329651	0.0891214	0.000315772
1607	698	Cd	2018	O	S2A_516703393	2A	516703393	3.58829	215	T	C	0.00851389	0.00226726	0.000258053
1608	699	Mo	2017	O	S2A_550701080	2A	550701080	3.84777	216	C	G	0.0261212	0.00832776	0.000141982
1609	700	Cu	2018	A	S2A_567728303	2A	567728303	3.63355	217	C	T	-0.51452	0.135974	0.000232516
1610	690	Sr	2018	A	S2A_56942420	2A	56942420	4.04431	209	C	T	0.383873	0.0950462	9.03e-05
1611	691	Mn	2018	A	S2A_58956464	2A	58956464	4.46425	210	A	G	-1.72688	0.402686	3.43e-05
1612	692	Mn	2018	A	S2A_58961012	2A	58961012	3.64973	210	C	T	-1.64327	0.433099	0.000224011
1613	669	Mg	2017	A	S2A_6269139	2A	6269139	4.17206	200	G	T	25.151	6.11082	6.73e-05	0
1614	693	Mo	2017	A	S2A_69327285	2A	69327285	4.73229	211	G	A	0.0148773	0.00418829	1.85e-05
1615	694	P	2017	O	S2A_69544634	2A	69544634	3.52767	211	T	C	-203.083	54.6462	0.000296707
1616	705	Ni	2017	A	S2A_711970810	2A	711970810	4.24534	220	A	G	-0.0233372	0.0056105	5.68e-05
1617	706	Mn	2018	O	S2A_716459696	2A	716459696	4.83217	221	G	A	4.27536	0.950222	1.47e-05
1618	707	Cd	2018	O	S2A_724739739	2A	724739739	3.50511	222	G	C	-0.00467877	0.00126392	0.000312526
1619	711	Mo	2018	A	S2A_727721066	2A	727721066	4.30746	224	A	G	0.0129649	0.00402969	4.93e-05
1620	712	Fe	2018	O	S2A_733442770	2A	733442770	3.64468	225	C	T	2.87614	0.758671	0.000226632
1621	720	Mg	2017	A	S2A_738733007	2A	738733007	3.53272	227	A	G	74.7838	20.1056	0.000293281
1622	721	Zn	2017	O	S2A_739309428	2A	739309428	3.79629	227	C	A	4.69782	1.20881	0.00015985
1623	722	Mn	2018	O	S2A_742123563	2A	742123563	5.46839	228	C	T	3.91308	0.806884	3.4e-06
1624	723	Cd	2018	A	S2A_745524902	2A	745524902	3.75614	229	G	A	-0.00644048	0.00166799	0.000175333
1625	724	Mg	2017	A	S2A_746935263	2A	746935263	3.97075	230	C	G	-26.641	6.67027	0.000106967
1626	727	Ni	2018	A	S2A_746982621	2A	746982621	3.8279	230	C	A	-0.0134309	0.00343855	0.000148628
1627	730	Mg	2017	A	S2A_747684533	2A	747684533	5.39252	230	C	G	-40.8319	8.49123	4.05e-06
1628	739	Mg	2017	A	S2A_748088846	2A	748088846	5.64624	230	T	C	-41.6388	8.42093	2.26e-06
1629	740	Ni	2018	A	S2A_748128232	2A	748128232	3.72211	230	C	T	-0.0134121	0.00349283	0.000189621
1630	741	Mg	2017	A	S2A_749054054	2A	749054054	4.10511	230	G	A	-47.8679	11.745	7.85e-05
1631	742	Rb	2018	O	S2A_749842493	2A	749842493	4.28276	230	G	A	-0.324186	0.0775235	5.21e-05
1632	743	Cd	2018	O	S2A_751197736	2A	751197736	4.03613	231	G	A	0.00482114	0.00119517	9.2e-05
1633	746	Cd	2018	O	S2A_759745305	2A	759745305	4.59439	232	C	A	0.00343544	0.00078726	2.54e-05
1634	747	Ni	2018	O	S2A_771958854	2A	771958854	3.56038	233	A	G	-0.0389117	0.0104117	0.000275184
1635	748	Mg	2018	O	S2A_776904854	2A	776904854	4.05828	234	A	G	-121.728	30.0765	8.74e-05
1636	749	Mg	2018	O	S2A_776904876	2A	776904876	4.05828	234	A	G	-121.728	30.0765	8.74e-05
1637	670	Zn	2018	A	S2A_8175814	2A	8175814	3.82237	201	A	G	-6.71327	1.72023	0.000150531
1638	696	Mg	2018	A	S2A_84235035	2A	84235035	4.37894	213	T	A	-16.7663	4.97899	4.18e-05
1639	785	Cu	2017	O	S2B_100848244	2B	100848244	3.98191	250	C	G	0.272559	0.0681259	0.000104254
1640	786	Cu	2017	O	S2B_101069431	2B	101069431	3.55091	250	G	A	0.258557	0.0692953	0.00028125
1641	787	Cu	2017	O	S2B_102028493	2B	102028493	3.89714	250	A	G	0.269157	0.0681615	0.000126725
1642	788	Cu	2017	O	S2B_102977549	2B	102977549	3.89714	250	C	T	0.269157	0.0681615	0.000126725
1643	789	Cu	2017	O	S2B_103193824	2B	103193824	3.73154	250	T	C	0.259512	0.067479	0.000185548
1644	790	Ni	2017	O	S2B_103905079	2B	103905079	3.86745	250	G	A	0.0224014	0.0056994	0.000135691
1645	793	Cu	2017	O	S2B_104577362	2B	104577362	3.66878	250	G	A	0.260921	0.0685503	0.000214399
1646	794	P	2017	A	S2B_106775917	2B	106775917	4.89237	251	T	G	198.626	43.8158	1.28e-05
1647	795	P	2017	A	S2B_106775919	2B	106775919	4.89237	251	C	T	198.626	43.8158	1.28e-05
1648	751	Fe	2017	O	S2B_11178813	2B	11178813	3.5926	236	G	A	-1.58643	0.42068	0.000255507
1649	798	Mg	2017	A	S2B_116192527	2B	116192527	5.46948	253	A	G	33.8509	6.97927	3.39e-06
1650	799	Ni	2018	A	S2B_150197748	2B	150197748	3.95573	254	C	T	-0.0417973	0.0104892	0.00011073
1651	800	Cd	2018	O	S2B_159489983	2B	159489983	4.19685	255	C	T	0.00552646	0.00133791	6.36e-05
1652	752	Cd	2018	O	S2B_16038710	2B	16038710	3.56726	237	G	C	0.0111151	0.00297061	0.000270857
1653	803	Cd	2018	O	S2B_161359714	2B	161359714	4.388	255	C	T	0.0190043	0.00447811	4.09e-05
1654	804	Cd	2018	O	S2B_162501939	2B	162501939	3.99255	256	T	C	0.00530114	0.00132287	0.00010173
1655	805	Cd	2018	O	S2B_162535540	2B	162535540	4.27603	256	T	C	0.00546145	0.00130726	5.3e-05
1656	806	Cd	2018	O	S2B_162535566	2B	162535566	4.27603	256	A	G	0.00546145	0.00130726	5.3e-05
1657	753	Cd	2017	O	S2B_17078167	2B	17078167	3.55564	238	A	T	0.0165482	0.00443144	0.000278199
1658	754	Cd	2017	O	S2B_17144340	2B	17144340	3.55564	238	G	A	0.0165482	0.00443144	0.000278199
1659	755	Cd	2017	O	S2B_17493472	2B	17493472	3.55564	238	G	A	0.0165482	0.00443144	0.000278199
1660	756	Cd	2017	O	S2B_17502913	2B	17502913	3.55564	238	C	T	0.0165482	0.00443144	0.000278199
1661	807	Mo	2018	A	S2B_176172350	2B	176172350	4.30861	257	G	A	-0.0149929	0.00439401	4.91e-05
1662	757	Cd	2017	O	S2B_17826088	2B	17826088	3.55564	238	C	G	0.0165482	0.00443144	0.000278199
1663	758	Cd	2017	O	S2B_17826145	2B	17826145	3.55564	238	G	A	0.0165482	0.00443144	0.000278199
1664	808	Rb	2018	O	S2B_184136473	2B	184136473	3.61752	258	G	C	-0.304487	0.080685	0.000241255
1665	809	Rb	2018	O	S2B_184319808	2B	184319808	3.58002	258	T	C	-0.303274	0.080876	0.000263014
1666	810	Rb	2018	O	S2B_184326478	2B	184326478	3.58868	258	A	G	-0.303548	0.0808297	0.00025782
1667	811	Rb	2018	O	S2B_184361158	2B	184361158	3.97478	258	A	T	-0.324501	0.0811972	0.00010598
1668	812	Rb	2018	O	S2B_184366025	2B	184366025	3.58828	258	T	C	-0.299345	0.0797162	0.000258061
1669	813	Rb	2018	O	S2B_184512474	2B	184512474	4.14231	258	T	G	-0.332781	0.0812061	7.21e-05
1670	814	Ni	2017	O	S2B_188463309	2B	188463309	3.59476	259	G	C	0.0202929	0.0053981	0.00025424
1671	815	Ni	2017	O	S2B_190119238	2B	190119238	3.59476	260	G	A	0.0202929	0.0053981	0.00025424
1672	816	Mg	2017	O	S2B_196400285	2B	196400285	9.7684	261	G	T	103.503	17.3077	1.7e-10
1673	817	Zn	2018	O	S2B_231023671	2B	231023671	3.83622	262	A	G	3.24699	0.830191	0.000145808
1674	818	Zn	2018	O	S2B_231023701	2B	231023701	3.83622	262	T	C	3.24699	0.830191	0.000145808
1675	819	Ni	2017	A	S2B_240064782	2B	240064782	3.54401	263	T	C	0.0166613	0.00447066	0.00028575
1676	759	P	2018	A	S2B_25070524	2B	25070524	4.49431	239	A	G	266.531	61.8991	3.2e-05
1677	760	P	2018	A	S2B_25070577	2B	25070577	4.49431	239	G	A	266.531	61.8991	3.2e-05
1678	761	P	2018	A	S2B_25071659	2B	25071659	4.49431	239	C	T	266.531	61.8991	3.2e-05
1679	762	Mg	2017	A	S2B_25443014	2B	25443014	5.38845	239	C	G	27.3236	5.6847	4.09e-06
1680	763	Mg	2017	A	S2B_25443017	2B	25443017	5.38845	239	T	G	27.3236	5.6847	4.09e-06
1681	764	Mg	2017	A	S2B_25595720	2B	25595720	3.67371	239	T	C	22.3125	5.85723	0.000211975
1682	765	Cd	2017	O	S2B_26906215	2B	26906215	4.09057	240	G	A	-0.00839109	0.00206331	8.12e-05
1683	766	S	2018	A	S2B_28874555	2B	28874555	3.50955	241	C	T	92.378	24.9357	0.000309347
1684	767	P	2018	A	S2B_30465951	2B	30465951	3.69078	242	A	G	254.253	66.5556	0.000203808
1685	820	Cd	2018	O	S2B_337384435	2B	337384435	4.48544	264	T	C	0.00845867	0.00196679	3.27e-05
1686	821	S	2018	O	S2B_420203185	2B	420203185	4.1264	265	A	G	-108.305	26.4907	7.47e-05
1687	768	Fe	2018	O	S2B_44752993	2B	44752993	3.58025	243	G	A	1.67108	0.445619	0.000262873
1688	822	Rb	2018	O	S2B_453818173	2B	453818173	3.50972	266	G	A	-0.29241	0.0789283	0.000309225
1689	823	S	2018	O	S2B_454343304	2B	454343304	3.52761	266	G	A	-77.7856	20.9311	0.000296752
1690	824	S	2018	O	S2B_478184901	2B	478184901	4.14559	267	G	A	-105.261	25.6737	7.15e-05
1691	825	Cd	2018	O	S2B_498862030	2B	498862030	4.388	268	C	T	0.0190043	0.00447811	4.09e-05
1692	826	Sr	2018	A	S2B_507912216	2B	507912216	3.87449	269	T	G	0.188887	0.0480038	0.00013351
1693	828	Mn	2017	O	S2B_540730199	2B	540730199	3.81961	271	C	T	3.43277	0.880012	0.000151492
1694	750	P	2018	A	S2B_5672848	2B	5672848	3.53395	235	T	C	-101.046	27.1604	0.000292451
1695	831	Mo	2017	O	S2B_578587037	2B	578587037	3.82934	273	C	T	0.0143902	0.00367048	0.000148136
1696	832	S	2018	O	S2B_590925399	2B	590925399	4.12908	274	C	G	-116.476	28.4782	7.43e-05
1697	833	S	2018	O	S2B_600003906	2B	600003906	3.72179	275	C	A	-105.009	27.3482	0.00018976
1698	834	S	2018	O	S2B_600003910	2B	600003910	3.72179	275	G	A	-105.009	27.3482	0.00018976
1699	835	S	2018	O	S2B_600003935	2B	600003935	3.72179	275	A	G	-105.009	27.3482	0.00018976
1700	836	Sr	2018	O	S2B_632566069	2B	632566069	4.57969	276	C	G	-0.151087	0.0393973	2.63e-05
1701	842	Zn	2017	O	S2B_636209356	2B	636209356	3.99699	278	C	T	2.78464	0.694421	0.000100696
1702	843	Cd	2018	O	S2B_642446371	2B	642446371	3.79029	279	C	G	0.0118773	0.00305912	0.000162073
1703	844	Ni	2017	A	S2B_642534505	2B	642534505	3.74846	279	G	A	0.0244288	0.00633458	0.000178461
1704	845	Ni	2017	A	S2B_642790432	2B	642790432	3.74846	279	A	G	0.0244288	0.00633458	0.000178461
1705	846	Ni	2017	A	S2B_642790464	2B	642790464	3.74846	279	C	G	0.0244288	0.00633458	0.000178461
1706	769	Cd	2018	O	S2B_65097696	2B	65097696	3.83964	244	C	T	0.0172814	0.00441611	0.000144662
1707	847	Sr	2018	A	S2B_653788537	2B	653788537	3.6577	280	C	A	0.211197	0.0555889	0.000219938
1708	848	Cd	2018	O	S2B_654441212	2B	654441212	4.4168	280	G	T	0.0178776	0.00419592	3.83e-05
1709	849	Cd	2018	O	S2B_661452850	2B	661452850	3.57025	281	T	C	-0.00367026	0.000980404	0.000268997
1710	850	Mn	2018	O	S2B_668833829	2B	668833829	3.91712	282	G	A	7.97416	2.01311	0.000121027
1711	851	S	2018	A	S2B_671086870	2B	671086870	3.88968	283	C	T	64.4768	16.3472	0.000128921
1712	852	Zn	2017	O	S2B_682193399	2B	682193399	5.26806	284	G	A	3.85337	0.812755	5.39e-06
1713	853	Zn	2017	O	S2B_682193426	2B	682193426	5.26806	284	T	C	3.85337	0.812755	5.39e-06
1714	854	Zn	2017	O	S2B_682193432	2B	682193432	4.70194	284	T	C	3.59293	0.811883	1.99e-05
1715	857	Sr	2018	A	S2B_693452171	2B	693452171	3.57901	285	A	T	0.389714	0.103946	0.000263628
1716	858	S	2017	O	S2B_712641017	2B	712641017	4.03777	286	A	G	70.0428	17.3595	9.17e-05
1717	859	S	2017	O	S2B_712641018	2B	712641018	4.03777	286	C	T	70.0428	17.3595	9.17e-05
1718	860	Ni	2017	A	S2B_716260749	2B	716260749	3.75005	287	T	C	0.0166828	0.00432487	0.000177808
1719	861	S	2017	O	S2B_721294827	2B	721294827	4.03729	288	T	C	-68.6867	17.0247	9.18e-05
1720	862	S	2017	O	S2B_721294828	2B	721294828	4.03729	288	A	T	-68.6867	17.0247	9.18e-05
1721	863	Mg	2017	A	S2B_724734850	2B	724734850	3.83438	289	C	T	23.6717	6.05414	0.000146426
1722	864	S	2017	O	S2B_725608768	2B	725608768	5.42868	289	C	T	-100.74	20.8647	3.73e-06
1723	865	Mg	2017	A	S2B_733077331	2B	733077331	4.6185	290	T	A	34.4923	7.87917	2.41e-05
1724	770	Sr	2018	A	S2B_73380089	2B	73380089	3.80804	245	C	T	0.18888	0.0485101	0.000155583
1725	866	S	2018	A	S2B_744400192	2B	744400192	3.55618	291	G	T	-71.6936	19.1971	0.000277858
1726	867	Co	NA	O	S2B_744869774	2B	744869774	3.78927	291	G	C	0.000720154	0.000236167	0.000162454
1727	868	Sr	2018	A	S2B_748078798	2B	748078798	3.82648	292	G	T	-0.363561	0.0930993	0.000149116
1728	869	S	2018	O	S2B_750018097	2B	750018097	3.53719	293	G	A	-56.6202	15.2106	0.000290277
1729	870	Mg	2017	A	S2B_752492243	2B	752492243	4.00125	294	G	A	-33.8754	8.44222	9.97e-05
1730	871	S	2018	A	S2B_753091778	2B	753091778	3.52468	294	G	A	-42.6475	11.4817	0.000298759
1731	872	S	2017	O	S2B_753749520	2B	753749520	4.15408	294	A	C	62.055	15.1168	7.01e-05
1732	873	S	2017	O	S2B_753796430	2B	753796430	4.26413	294	A	T	63.5488	15.2369	5.44e-05
1733	876	P	2017	O	S2B_763839370	2B	763839370	3.58086	295	T	C	174.843	46.6198	0.000262504
1734	877	K	NA	O	S2B_766025708	2B	766025708	4.99577	296	C	T	358.4	93.2931	1.01e-05
1735	878	S	2017	O	S2B_772058453	2B	772058453	3.50308	297	A	C	63.7543	17.2287	0.000313992
1736	879	S	2017	O	S2B_772058456	2B	772058456	3.50308	297	T	C	63.7543	17.2287	0.000313992
1737	882	S	2017	A	S2B_773931137	2B	773931137	4.78252	298	G	A	60.4013	15.6028	1.65e-05
1738	883	S	2018	A	S2B_775604830	2B	775604830	3.64432	299	A	T	-53.0254	13.988	0.000226821
1739	884	K	2017	O	S2B_775770973	2B	775770973	6.06986	299	G	A	-131.885	33.3064	8.51e-07
1740	887	Mn	2017	O	S2B_779912793	2B	779912793	4.06443	300	G	A	-1.75436	0.433067	8.62e-05
1741	888	Mn	2017	O	S2B_780115104	2B	780115104	4.10209	300	A	G	-1.74706	0.428856	7.91e-05
1742	893	Mn	2017	O	S2B_780664325	2B	780664325	4.10209	300	G	T	-1.74706	0.428856	7.91e-05
1743	894	Mn	2017	O	S2B_780665981	2B	780665981	4.79706	300	G	A	-1.94181	0.433491	1.6e-05
1744	899	Ni	2017	A	S2B_785943795	2B	785943795	3.71693	301	C	T	-0.0249801	0.00651093	0.000191897
1745	900	P	2017	O	S2B_790104705	2B	790104705	4.79273	302	G	C	-223.582	49.9398	1.61e-05
1746	901	P	2017	O	S2B_790104743	2B	790104743	4.66639	302	A	C	-224.265	50.9102	2.16e-05
1747	902	P	2017	O	S2B_793177480	2B	793177480	5.37848	303	G	C	-207.634	43.2469	4.18e-06
1748	781	Cd	2017	O	S2B_91205293	2B	91205293	4.06255	247	T	G	0.00594891	0.00146892	8.66e-05
1749	782	Cd	2018	O	S2B_91631860	2B	91631860	3.51047	247	C	T	0.00422987	0.00114159	0.000308695
1750	783	Cu	2017	O	S2B_95488358	2B	95488358	3.68454	248	G	A	0.242223	0.0634717	0.000206758
1751	784	Cu	2017	O	S2B_99767972	2B	99767972	3.55091	249	G	C	0.258557	0.0692953	0.00028125
1752	908	Fe	2018	O	S2D_10335221	2D	10335221	3.98663	307	T	G	-3.72612	0.930671	0.000103127
1753	909	Fe	2018	O	S2D_11426549	2D	11426549	3.65848	308	G	A	-2.45023	0.644839	0.000219542
1754	910	Zn	2018	A	S2D_12304410	2D	12304410	3.66331	308	G	C	-3.32308	0.873848	0.000217115
1755	961	P	2017	A	S2D_125341408	2D	125341408	3.83482	322	T	G	259.413	66.3415	0.00014628
1756	962	P	2017	A	S2D_125341451	2D	125341451	3.83482	322	A	C	259.413	66.3415	0.00014628
1757	963	P	2017	A	S2D_125341457	2D	125341457	3.83482	322	C	T	259.413	66.3415	0.00014628
1758	911	S	2017	O	S2D_13139003	2D	13139003	3.78967	308	A	T	-60.3475	15.5447	0.000162302
1759	964	Cd	2018	A	S2D_143893763	2D	143893763	4.73808	323	A	G	-0.00544396	0.00122446	1.83e-05
1760	912	P	2018	A	S2D_15197849	2D	15197849	3.66217	309	A	C	-120.233	31.6228	0.000217687
1761	913	P	2018	A	S2D_15365337	2D	15365337	3.56531	309	C	T	-118.186	31.5968	0.000272078
1762	965	Ca	2017	O	S2D_159852478	2D	159852478	3.50708	324	T	C	19.2101	5.18764	0.000311116
1763	914	Sr	2017	A	S2D_15991990	2D	15991990	3.54256	309	G	A	0.602655	0.161749	0.000286709
1764	915	S	2018	A	S2D_16495071	2D	16495071	4.29998	309	G	C	96.7229	23.0734	5.01e-05
1765	966	Ca	2017	O	S2D_168155246	2D	168155246	3.84849	325	T	C	20.2591	5.16979	0.000141745
1766	916	Zn	2018	A	S2D_16962843	2D	16962843	3.78928	309	A	G	-3.57952	0.922096	0.000162449
1767	917	Zn	2018	A	S2D_16962851	2D	16962851	3.86657	309	C	T	-3.56042	0.905974	0.000135965
1768	918	Zn	2018	A	S2D_16962873	2D	16962873	3.86657	309	G	A	-3.56042	0.905974	0.000135965
1769	919	Zn	2018	A	S2D_16962880	2D	16962880	3.78928	309	C	T	-3.57952	0.922096	0.000162449
1770	920	Fe	2018	O	S2D_20358129	2D	20358129	3.67882	310	G	A	-2.43669	0.639112	0.000209499
1771	921	Zn	2018	A	S2D_20374743	2D	20374743	3.52098	310	C	T	-1.82005	0.490314	0.000301316
1772	922	Zn	2018	A	S2D_20939497	2D	20939497	4.13508	310	C	T	2.64337	0.645728	7.33e-05
1773	923	Mg	2017	A	S2D_21825733	2D	21825733	3.75401	310	A	C	-27.1492	7.03365	0.000176194
1774	924	Mg	2017	A	S2D_21825734	2D	21825734	3.75401	310	A	C	-27.1492	7.03365	0.000176194
1775	903	Cu	2017	A	S2D_2202929	2D	2202929	3.94555	304	C	G	0.284607	0.071535	0.000113358
1776	925	Zn	2018	A	S2D_22171899	2D	22171899	3.69039	310	C	A	3.07556	0.805137	0.000203991
1777	928	Zn	2018	A	S2D_22275938	2D	22275938	3.66701	310	C	T	2.7463	0.721732	0.000215272
1778	929	Zn	2018	A	S2D_22275945	2D	22275945	3.66701	310	G	C	2.7463	0.721732	0.000215272
1779	932	Zn	2018	A	S2D_22335819	2D	22335819	3.7	310	C	T	2.76396	0.72242	0.000199528
1780	933	Zn	2018	A	S2D_22335840	2D	22335840	3.7	310	A	G	2.76396	0.72242	0.000199528
1781	934	Zn	2018	A	S2D_22339914	2D	22339914	3.8488	310	T	C	2.8673	0.731653	0.000141644
1782	935	Zn	2018	A	S2D_22342276	2D	22342276	4.39798	310	C	T	3.31057	0.779016	4e-05
1783	940	Zn	2018	A	S2D_22444654	2D	22444654	4.17394	310	C	T	3.56408	0.865708	6.7e-05
1784	941	Mg	2018	O	S2D_25919040	2D	25919040	4.03151	311	C	T	78.2431	19.4102	9.3e-05
1785	942	S	2017	O	S2D_28832048	2D	28832048	3.75532	312	C	T	-66.1866	17.1436	0.000175664
1786	967	P	2017	O	S2D_349621458	2D	349621458	3.60829	326	C	A	305.461	81.0695	0.00024644
1787	968	P	2017	O	S2D_350645178	2D	350645178	4.06764	327	C	T	316.666	78.1322	8.56e-05
1788	969	P	2017	O	S2D_354390666	2D	354390666	3.68911	328	A	T	310.996	81.4314	0.000204594
1789	970	P	2017	O	S2D_354804964	2D	354804964	3.71709	328	G	A	302.16	78.7543	0.000191826
1790	943	Ca	2017	O	S2D_35548163	2D	35548163	3.55715	313	C	A	45.274	12.1208	0.000277238
1791	971	P	2017	O	S2D_355986011	2D	355986011	3.68911	329	G	A	310.996	81.4314	0.000204594
1792	944	Mn	2017	A	S2D_35800952	2D	35800952	3.83824	313	A	C	-2.26987	0.580174	0.000145131
1793	972	P	2017	O	S2D_370233277	2D	370233277	3.59338	330	T	C	322.354	85.7692	0.000255048
1794	973	P	2017	O	S2D_370233292	2D	370233292	3.59338	330	C	T	322.354	85.7692	0.000255048
1795	945	Cd	2018	A	S2D_39087805	2D	39087805	3.63079	314	T	C	-0.00619655	0.00163834	0.000233997
1796	974	Cu	2018	A	S2D_423605554	2D	423605554	3.51936	331	G	C	-0.244204	0.065806	0.00030244
1797	904	P	2018	A	S2D_4478068	2D	4478068	4.09235	305	C	T	-175.797	43.216	8.08e-05
1798	946	Mg	2017	A	S2D_46711535	2D	46711535	3.89025	315	G	A	-38.8999	9.86166	0.00012875
1799	947	Mg	2017	A	S2D_46711626	2D	46711626	3.67558	315	G	A	-37.7364	9.90309	0.000211068
1800	948	Mg	2017	A	S2D_46711632	2D	46711632	3.67558	315	C	G	-37.7364	9.90309	0.000211068
1801	949	Mg	2017	A	S2D_46712959	2D	46712959	3.67558	315	A	G	-37.7364	9.90309	0.000211068
1802	950	Mg	2017	A	S2D_47989599	2D	47989599	3.63808	316	T	C	-38.2857	10.1102	0.0002301
1803	951	Mg	2017	A	S2D_48611295	2D	48611295	3.8692	316	G	A	-42.033	10.6912	0.000135146
1804	977	Cd	2018	A	S2D_497368887	2D	497368887	3.93455	333	G	A	-0.00571328	0.00143845	0.000116264
1805	982	Cd	2018	A	S2D_522627751	2D	522627751	3.78351	334	A	G	-0.00433906	0.00111879	0.000164621
1806	983	Ni	2018	O	S2D_538730958	2D	538730958	3.69616	335	C	G	0.0275499	0.00720531	0.000201299
1807	952	Cd	2018	A	S2D_54584630	2D	54584630	3.50023	317	T	C	-0.00494017	0.00133567	0.000316059
1808	992	Mo	2017	A	S2D_570998856	2D	570998856	5.86544	338	C	G	0.0235145	0.00571157	1.36e-06
1809	993	Mn	2017	O	S2D_572735190	2D	572735190	3.68335	339	G	C	4.71807	1.23656	0.000207324
1810	953	Mg	2017	A	S2D_59627710	2D	59627710	4.82821	318	C	G	-43.0045	9.56273	1.49e-05
1811	996	Fe	2018	O	S2D_619567898	2D	619567898	3.51353	341	G	C	2.72783	0.735819	0.000306529
1812	997	Fe	2018	O	S2D_619567910	2D	619567910	3.51353	341	C	G	2.72783	0.735819	0.000306529
1813	998	Fe	2018	O	S2D_619591357	2D	619591357	3.89472	341	A	G	2.71407	0.687573	0.000127431
1814	999	Fe	2018	O	S2D_619602751	2D	619602751	3.51353	341	C	G	2.72783	0.735819	0.000306529
1815	1000	Fe	2018	O	S2D_619607646	2D	619607646	3.89472	341	C	G	2.71407	0.687573	0.000127431
1816	1001	Fe	2018	O	S2D_619625453	2D	619625453	3.89472	341	T	C	2.71407	0.687573	0.000127431
1817	1002	Fe	2018	O	S2D_619626457	2D	619626457	3.89472	341	A	G	2.71407	0.687573	0.000127431
1818	1003	Cd	2017	O	S2D_620224169	2D	620224169	3.60622	341	C	T	0.0109976	0.00291978	0.000247616
1819	1004	Ni	2018	O	S2D_621067511	2D	621067511	3.51001	341	A	G	0.0238192	0.00642902	0.00030902
1820	1005	Ni	2018	O	S2D_621131823	2D	621131823	3.51001	341	G	C	0.0238192	0.00642902	0.00030902
1821	1006	Zn	2017	O	S2D_627238053	2D	627238053	4.08592	342	G	C	5.38543	1.32516	8.21e-05
1822	1007	Zn	2017	O	S2D_627238071	2D	627238071	4.08592	342	C	T	5.38543	1.32516	8.21e-05
1823	1008	P	2018	A	S2D_627638979	2D	627638979	3.71137	342	A	G	-176.193	45.9658	0.000194372
1824	1009	K	2017	O	S2D_629402028	2D	629402028	6.30767	343	T	G	159.163	35.7215	4.92e-07
1825	1012	Mg	2018	A	S2D_633696225	2D	633696225	5.61938	344	C	A	20.1478	4.82335	2.4e-06
1826	1013	P	2018	A	S2D_634144315	2D	634144315	3.51893	344	A	G	-101.621	27.3861	0.00030274
1827	1014	P	2018	A	S2D_634270000	2D	634270000	5.15212	344	G	T	-118.968	25.4335	7.05e-06
1828	1015	P	2018	A	S2D_634270002	2D	634270002	5.15212	344	A	G	-118.968	25.4335	7.05e-06
1829	1016	P	2018	A	S2D_634849864	2D	634849864	3.70136	344	T	C	-153.194	40.0314	0.000198903
1830	1017	Mg	2017	A	S2D_641600183	2D	641600183	4.72008	345	G	C	-43.2814	9.75737	1.91e-05
1831	1018	Mg	2017	A	S2D_641600197	2D	641600197	4.44393	345	C	G	-37.2535	8.7111	3.6e-05
1832	1019	Mg	2017	A	S2D_641600202	2D	641600202	4.44393	345	T	C	-37.2535	8.7111	3.6e-05
1833	1020	Mg	2017	A	S2D_641600208	2D	641600208	4.44393	345	C	T	-37.2535	8.7111	3.6e-05
1834	1031	K	2017	A	S2D_645785014	2D	645785014	5.49973	347	G	T	156.129	38.7199	3.16e-06
1835	1032	P	2018	A	S2D_646010996	2D	646010996	3.89395	347	G	A	-161.175	40.8365	0.000127659
1836	1033	Ni	2018	O	S2D_648466444	2D	648466444	4.22384	348	C	G	-0.0254707	0.00614232	5.97e-05
1837	1034	Ni	2018	O	S2D_648466479	2D	648466479	4.22384	348	C	G	-0.0254707	0.00614232	5.97e-05
1838	1037	P	2018	A	S2D_651419224	2D	651419224	4.0106	349	T	C	-115.883	28.8387	9.76e-05
1839	954	Ni	2017	O	S2D_73286591	2D	73286591	3.79449	319	C	G	0.0382292	0.00983974	0.000160513
1840	955	Ni	2017	O	S2D_73286605	2D	73286605	3.79449	319	A	G	0.0382292	0.00983974	0.000160513
1841	956	Ni	2017	O	S2D_73286618	2D	73286618	3.79449	319	G	A	0.0382292	0.00983974	0.000160513
1842	905	Zn	2018	A	S2D_8165790	2D	8165790	3.56828	306	C	A	-3.33675	0.891619	0.000270223
1843	906	Zn	2018	A	S2D_9016259	2D	9016259	3.8016	306	C	A	-4.16996	1.07207	0.000157906
1844	907	Zn	2018	A	S2D_9106403	2D	9106403	3.78423	306	A	G	-3.39834	0.876135	0.00016435
1845	957	Cd	2017	O	S2D_99345579	2D	99345579	3.61835	320	C	T	0.00687196	0.00182073	0.000240797
1846	958	Cd	2017	O	S2D_99345593	2D	99345593	3.61835	320	T	C	0.00687196	0.00182073	0.000240797
1847	1047	Mg	2017	A	S3A_11024529	3A	11024529	4.82934	352	T	C	27.1152	6.02865	1.48e-05
1848	1048	S	2017	O	S3A_13190692	3A	13190692	4.16693	353	A	G	-59.7056	14.5172	6.81e-05
1849	1038	S	2018	O	S3A_1734382	3A	1734382	3.65556	350	C	T	-78.5796	20.6902	0.000221023
1850	1039	S	2018	O	S3A_1734393	3A	1734393	3.65556	350	C	T	-78.5796	20.6902	0.000221023
1851	1040	S	2018	O	S3A_1734412	3A	1734412	3.65556	350	A	G	-78.5796	20.6902	0.000221023
1852	1041	S	2018	O	S3A_1784874	3A	1784874	3.76408	350	T	G	-79.5558	20.5772	0.000172153
1853	1042	S	2018	O	S3A_1786084	3A	1786084	3.76408	350	G	A	-79.5558	20.5772	0.000172153
1854	1049	S	2017	O	S3A_24532914	3A	24532914	3.5147	354	T	C	54.4836	14.6937	0.000305706
1855	1050	S	2017	O	S3A_24760605	3A	24760605	3.51271	354	G	A	-52.7448	14.2297	0.000307108
1856	1069	Ni	2018	O	S3A_252171135	3A	252171135	3.53532	360	G	A	0.0304131	0.00817286	0.00029153
1857	1070	Ni	2018	O	S3A_252171157	3A	252171157	3.53532	360	C	G	0.0304131	0.00817286	0.00029153
1858	1071	Ni	2018	O	S3A_252171184	3A	252171184	3.53532	360	T	A	0.0304131	0.00817286	0.00029153
1859	1072	Ni	2018	O	S3A_252171186	3A	252171186	3.53532	360	A	G	0.0304131	0.00817286	0.00029153
1860	1053	S	2017	O	S3A_26820384	3A	26820384	4.53933	355	T	C	-59.887	13.8243	2.89e-05
1861	1054	S	2017	O	S3A_26865371	3A	26865371	5.16377	355	A	G	-63.7521	13.6106	6.86e-06
1862	1055	S	2017	O	S3A_26865388	3A	26865388	5.16377	355	A	C	-63.7521	13.6106	6.86e-06
1863	1056	S	2017	O	S3A_27286776	3A	27286776	4.75307	355	C	G	-61.192	13.737	1.77e-05
1864	1057	Cd	2017	O	S3A_37463703	3A	37463703	3.61991	356	G	T	0.0086904	0.00230192	0.000239934
1865	1058	Cd	2018	O	S3A_37498804	3A	37498804	3.89821	356	G	T	0.00417514	0.00105714	0.000126413
1866	1059	Cd	2018	O	S3A_37499303	3A	37499303	3.83889	356	T	C	0.00412611	0.00105452	0.000144914
1867	1060	Rb	2018	O	S3A_45937355	3A	45937355	3.93688	357	A	C	-0.372063	0.0936421	0.000115643
1868	1061	Rb	2018	O	S3A_45937421	3A	45937421	3.51395	357	G	C	-0.351168	0.0947186	0.000306233
1869	1062	K	2017	A	S3A_46003940	3A	46003940	4.80067	357	C	T	78.9818	20.8276	1.58e-05
1870	1063	Rb	2018	O	S3A_46470499	3A	46470499	3.51395	357	C	T	-0.351168	0.0947186	0.000306233
1871	1064	Rb	2018	O	S3A_46470519	3A	46470519	3.51395	357	C	A	-0.351168	0.0947186	0.000306233
1872	1073	Ni	2018	O	S3A_493878039	3A	493878039	3.52723	361	G	A	-0.0468532	0.0126084	0.000297009
1873	1074	K	2017	A	S3A_504034310	3A	504034310	4.32096	362	T	C	-99.6388	27.9439	4.78e-05
1874	1075	Mg	2018	O	S3A_522276760	3A	522276760	3.57801	363	G	A	39.5638	10.5544	0.000264235
1875	1076	Ni	2017	A	S3A_568974346	3A	568974346	3.60141	364	C	A	0.016604	0.00441184	0.000250376
1876	1077	Cu	2018	O	S3A_574293525	3A	574293525	3.65211	365	C	T	0.505655	0.133217	0.000222785
1877	1065	P	2018	A	S3A_61223533	3A	61223533	3.96783	358	C	T	-103.932	26.0337	0.000107689
1878	1066	P	2018	A	S3A_61223542	3A	61223542	4.16723	358	C	T	-106.596	25.9172	6.8e-05
1879	1085	Ni	2018	O	S3A_663297165	3A	663297165	3.84389	371	C	T	-0.0229038	0.00584894	0.000143254
1880	1086	Ni	2018	O	S3A_663297187	3A	663297187	4.08237	371	A	T	-0.023923	0.00588967	8.27e-05
1881	1087	K	2017	O	S3A_690747510	3A	690747510	4.41069	372	G	A	-98.3478	30.0653	3.88e-05
1882	1088	Mn	2018	A	S3A_695671283	3A	695671283	3.74189	373	G	C	-2.62403	0.681159	0.00018118
1883	1091	Ni	2018	O	S3A_697506434	3A	697506434	4.6947	374	G	T	0.0278995	0.00631026	2.02e-05
1884	1092	P	2017	O	S3A_697557404	3A	697557404	3.88052	374	G	A	263.836	66.9882	0.000131669
1885	1095	Mn	2017	A	S3A_707169434	3A	707169434	3.95985	375	A	G	2.16776	0.543663	0.000109687
1886	1096	Mg	2017	A	S3A_708381247	3A	708381247	4.85106	376	C	T	-46.7133	10.3578	1.41e-05
1887	1097	Mg	2017	A	S3A_708381255	3A	708381255	4.85106	376	G	A	-46.7133	10.3578	1.41e-05
1888	1098	Mg	2017	A	S3A_708381281	3A	708381281	4.85106	376	T	C	-46.7133	10.3578	1.41e-05
1889	1099	Mg	2017	A	S3A_708381284	3A	708381284	4.85106	376	G	A	-46.7133	10.3578	1.41e-05
1890	1100	P	2017	A	S3A_708932020	3A	708932020	3.70202	376	G	T	289.545	75.6536	0.000198599
1891	1101	P	2017	A	S3A_708932047	3A	708932047	3.70202	376	T	C	289.545	75.6536	0.000198599
1892	1104	Mn	2017	O	S3A_721569828	3A	721569828	4.34098	378	G	A	3.08722	0.732231	4.56e-05
1893	1105	Mn	2017	O	S3A_722423648	3A	722423648	4.34098	378	T	C	3.08722	0.732231	4.56e-05
1894	1106	Mn	2017	O	S3A_722449145	3A	722449145	3.94873	378	T	C	2.93854	0.738232	0.00011253
1895	1107	Mn	2017	O	S3A_722449147	3A	722449147	3.94873	378	G	A	2.93854	0.738232	0.00011253
1896	1108	Mn	2017	O	S3A_722449182	3A	722449182	3.94873	378	G	A	2.93854	0.738232	0.00011253
1897	1109	Mn	2017	O	S3A_722785216	3A	722785216	4.34098	378	G	A	3.08722	0.732231	4.56e-05
1898	1110	Mn	2017	O	S3A_723676092	3A	723676092	4.04743	378	C	T	2.87677	0.71195	8.97e-05
1899	1111	Mn	2017	O	S3A_724139221	3A	724139221	5.24999	378	T	C	3.29587	0.696616	5.62e-06
1900	1112	Mn	2017	O	S3A_724139239	3A	724139239	5.24999	378	C	T	3.29587	0.696616	5.62e-06
1901	1113	Mn	2017	O	S3A_724139240	3A	724139240	5.24999	378	G	T	3.29587	0.696616	5.62e-06
1902	1114	Cu	2017	O	S3A_727485862	3A	727485862	5.55248	379	G	A	0.305671	0.0624493	2.8e-06
1903	1117	Ca	2018	O	S3A_730382163	3A	730382163	3.73282	380	C	T	52.6504	13.6875	0.000185004
1904	1118	Cu	2017	O	S3A_731550135	3A	731550135	3.5166	381	G	C	0.357211	0.0963043	0.000304368
1905	1119	Cu	2017	O	S3A_731630626	3A	731630626	4.11078	381	C	T	0.726917	0.178209	7.75e-05
1906	1120	Cu	2017	O	S3A_731640304	3A	731640304	3.97625	381	C	T	0.73951	0.185	0.00010562
1907	1121	Cu	2017	O	S3A_731640342	3A	731640342	3.97625	381	C	T	0.73951	0.185	0.00010562
1908	1122	Mg	2018	A	S3A_732422034	3A	732422034	8.65593	381	A	G	43.3688	7.58272	2.21e-09
1909	1123	K	NA	O	S3A_732424910	3A	732424910	4.71769	381	C	T	-156.819	42.426	1.92e-05
1910	1043	Mg	2017	A	S3A_8254122	3A	8254122	4.31506	351	G	A	131.199	31.2312	4.84e-05
1911	1044	Mg	2017	A	S3A_9188993	3A	9188993	4.13583	351	G	T	28.7453	7.02117	7.31e-05
1912	1045	Mg	2017	A	S3A_9189027	3A	9189027	4.13583	351	G	A	28.7453	7.02117	7.31e-05
1913	1046	Mg	2017	A	S3A_9437156	3A	9437156	5.22266	351	A	G	32.1787	6.82286	5.99e-06
1914	1174	Co	NA	O	S3B_103032508	3B	103032508	4.23518	403	C	G	0.000606929	0.000183621	5.82e-05
1915	1136	Rb	2018	O	S3B_11173449	3B	11173449	3.56286	387	G	T	0.409577	0.109545	0.000273616
1916	1137	Rb	2018	O	S3B_11968029	3B	11968029	4.04571	387	C	T	0.302211	0.0748112	9e-05
1917	1138	Cd	2017	O	S3B_13808314	3B	13808314	3.82851	388	G	A	0.0142937	0.00365908	0.000148419
1918	1139	Mo	2017	O	S3B_15138997	3B	15138997	5.3264	389	C	T	-0.0159066	0.00413876	4.72e-06
1919	1141	Fe	2018	O	S3B_18450149	3B	18450149	4.20069	390	G	C	-3.93212	0.951407	6.3e-05
1920	1142	Fe	2018	O	S3B_18450161	3B	18450161	4.20069	390	G	C	-3.93212	0.951407	6.3e-05
1921	1143	Fe	2018	O	S3B_18450165	3B	18450165	4.20069	390	T	C	-3.93212	0.951407	6.3e-05
1922	1144	Cd	2018	O	S3B_18568078	3B	18568078	4.21487	390	G	C	0.00519168	0.0012536	6.1e-05
1923	1145	S	2017	O	S3B_20478542	3B	20478542	4.18776	391	A	C	98.1656	23.7964	6.49e-05
1924	1146	Mn	2017	O	S3B_23381087	3B	23381087	4.13765	392	C	T	2.07313	0.506238	7.28e-05
1925	1127	Mg	2017	A	S3B_2479324	3B	2479324	3.77982	384	G	A	-37.9692	9.79588	0.000166026
1926	1128	Mg	2017	A	S3B_2485991	3B	2485991	3.55482	384	C	T	-57.2945	15.3451	0.000278725
1927	1129	Mg	2017	A	S3B_2485996	3B	2485996	3.55482	384	C	G	-57.2945	15.3451	0.000278725
1928	1149	Sr	2018	O	S3B_27493626	3B	27493626	5.10049	393	C	T	-0.119182	0.0299637	7.93e-06
1929	1175	P	2018	A	S3B_277197540	3B	277197540	3.63924	404	C	A	214.05	56.5138	0.000229487
1930	1150	Mn	2017	O	S3B_27995687	3B	27995687	3.5761	393	T	G	2.91356	0.777498	0.000265399
1931	1151	Ni	2018	A	S3B_28082072	3B	28082072	3.99005	393	A	G	-0.0140846	0.00351607	0.000102317
1932	1152	Cd	2017	O	S3B_28541172	3B	28541172	3.59535	393	C	T	-0.00827349	0.0022006	0.000253892
1933	1130	Mg	2017	A	S3B_3042854	3B	3042854	4.09893	384	G	C	-72.2917	17.754	7.96e-05
1934	1131	Mg	2017	A	S3B_3042859	3B	3042859	4.09893	384	G	A	-72.2917	17.754	7.96e-05
1935	1132	Mg	2017	A	S3B_3042885	3B	3042885	4.09893	384	A	G	-72.2917	17.754	7.96e-05
1936	1153	Rb	2017	O	S3B_30470864	3B	30470864	4.74811	394	C	G	-0.277198	0.0792016	1.79e-05
1937	1176	Rb	2018	O	S3B_320281972	3B	320281972	3.57787	405	T	C	-0.297128	0.0792661	0.000264323
1938	1154	S	2017	O	S3B_32030638	3B	32030638	3.53583	395	G	A	53.6064	14.4043	0.000291183
1939	1155	Sr	2018	A	S3B_32723656	3B	32723656	3.51863	395	G	A	0.247912	0.0668137	0.000302946
1940	1156	Sr	2018	A	S3B_32723659	3B	32723659	3.51863	395	A	G	0.247912	0.0668137	0.000302946
1941	1157	Sr	2018	A	S3B_32723679	3B	32723679	3.51863	395	G	A	0.247912	0.0668137	0.000302946
1942	1177	Mg	2017	A	S3B_367649655	3B	367649655	3.71872	406	C	T	-71.936	18.7443	0.000191108
1943	1158	Sr	2018	A	S3B_39441375	3B	39441375	3.65392	396	A	G	0.253167	0.0666777	0.000221862
1944	1180	Cu	2018	O	S3B_394944592	3B	394944592	4.10221	407	C	T	0.31728	0.0778825	7.9e-05
1945	1159	Sr	2018	A	S3B_39546090	3B	39546090	3.59057	396	C	T	0.24697	0.065743	0.000256702
1946	1160	Sr	2018	A	S3B_39901123	3B	39901123	3.5134	396	G	C	0.24797	0.0668899	0.00030662
1947	1161	Sr	2018	A	S3B_39901142	3B	39901142	3.5134	396	A	C	0.24797	0.0668899	0.00030662
1948	1133	Rb	2018	O	S3B_4553477	3B	4553477	3.83099	385	C	G	0.34202	0.0875203	0.000147576
1949	1134	Rb	2018	O	S3B_4553493	3B	4553493	3.73226	385	G	A	0.348274	0.0905485	0.000185242
1950	1181	Sr	2018	A	S3B_465970618	3B	465970618	3.72057	408	C	T	-0.245122	0.0638518	0.000190296
1951	1182	Mg	2018	O	S3B_479896452	3B	479896452	4.74442	409	T	C	56.8584	12.7783	1.8e-05
1952	1183	Mg	2018	O	S3B_479896453	3B	479896453	4.74442	409	C	A	56.8584	12.7783	1.8e-05
1953	1184	Mg	2018	O	S3B_479896463	3B	479896463	4.31098	409	C	A	54.9602	13.0905	4.89e-05
1954	1185	Mg	2018	O	S3B_479896465	3B	479896465	4.31098	409	C	A	54.9602	13.0905	4.89e-05
1955	1186	Mg	2018	O	S3B_479896467	3B	479896467	4.31098	409	C	A	54.9602	13.0905	4.89e-05
1956	1187	Mg	2018	O	S3B_479896469	3B	479896469	4.31098	409	C	A	54.9602	13.0905	4.89e-05
1957	1188	Mg	2018	O	S3B_479991730	3B	479991730	4.26764	409	A	G	52.9475	12.6887	5.4e-05
1958	1165	Sr	2018	A	S3B_49148303	3B	49148303	3.55981	398	A	C	0.247649	0.0662707	0.000275545
1959	1189	S	2017	A	S3B_495235901	3B	495235901	5.96463	410	G	A	26.8486	6.0047	1.08e-06
1960	1190	Mg	2018	O	S3B_505024085	3B	505024085	3.87189	411	G	A	44.3052	11.2644	0.000134311
1961	1191	Mn	2018	A	S3B_519787763	3B	519787763	3.66904	412	C	T	3.38107	0.888251	0.000214269
1962	1192	Mg	2018	O	S3B_542493172	3B	542493172	3.78955	413	G	A	56.7154	14.6094	0.000162349
1963	1166	Mo	2018	O	S3B_55514953	3B	55514953	5.58325	399	T	C	-0.0150191	0.00362501	2.61e-06
1964	1199	Cu	2018	O	S3B_576228619	3B	576228619	4.16131	415	G	C	0.257687	0.062707	6.9e-05
1965	1200	Cu	2018	O	S3B_577639496	3B	577639496	3.85947	416	C	T	0.246644	0.0628307	0.000138208
1966	1201	Cu	2018	O	S3B_577639587	3B	577639587	3.6722	416	C	T	0.240736	0.0632113	0.000212716
1967	1202	P	2018	O	S3B_580521282	3B	580521282	3.61625	417	T	G	244.325	64.7569	0.000241962
1968	1203	P	2018	A	S3B_583649818	3B	583649818	4.06723	418	T	A	-282.62	69.7362	8.57e-05
1969	1204	Cu	2018	O	S3B_586423422	3B	586423422	3.83192	419	T	C	0.255612	0.0653995	0.000147259
1970	1169	S	2017	O	S3B_59889587	3B	59889587	3.91356	401	T	C	56.8132	14.3507	0.000122023
1971	1170	S	2017	O	S3B_59889612	3B	59889612	4.27073	401	G	A	-70.8231	16.9651	5.36e-05
1972	1171	S	2017	O	S3B_59889618	3B	59889618	3.91356	401	C	T	56.8132	14.3507	0.000122023
1973	1172	S	2017	O	S3B_59958967	3B	59958967	4.27073	401	C	T	-70.8231	16.9651	5.36e-05
1974	1205	Co	NA	O	S3B_621472372	3B	621472372	4.45674	420	G	A	0.000443025	0.000123644	3.49e-05
1975	1135	S	2017	A	S3B_6294122	3B	6294122	3.50077	386	G	C	27.5502	9.25676	0.00031567
1976	1208	Cu	2018	A	S3B_654656807	3B	654656807	3.77249	422	G	T	0.249002	0.0643175	0.000168852
1977	1209	Cu	2018	A	S3B_655303074	3B	655303074	4.04213	422	C	A	0.249877	0.0618893	9.08e-05
1978	1173	Fe	2017	A	S3B_65705410	3B	65705410	5.41151	402	C	T	1.81018	0.448574	3.88e-06
1979	1210	P	2018	A	S3B_672103992	3B	672103992	3.63987	423	A	T	285.614	75.4005	0.000229156
1980	1213	Cd	2018	O	S3B_672636605	3B	672636605	4.13609	423	C	T	0.00671235	0.00163946	7.31e-05
1981	1214	P	2018	A	S3B_703333380	3B	703333380	4.87285	424	G	C	236.959	52.3985	1.34e-05
1982	1215	P	2018	A	S3B_703852083	3B	703852083	4.87285	424	G	A	236.959	52.3985	1.34e-05
1983	1216	P	2018	A	S3B_704244915	3B	704244915	4.87712	424	T	C	460.259	101.723	1.33e-05
1984	1217	P	2018	A	S3B_704244919	3B	704244919	4.87712	424	C	T	460.259	101.723	1.33e-05
1985	1218	P	2018	A	S3B_704244935	3B	704244935	4.87712	424	C	T	460.259	101.723	1.33e-05
1986	1219	P	2018	A	S3B_705155741	3B	705155741	3.70963	424	T	C	203.315	53.0566	0.00019515
1987	1220	P	2018	A	S3B_706832874	3B	706832874	3.80926	425	T	C	428.995	110.157	0.000155146
1988	1221	P	2018	A	S3B_706832889	3B	706832889	3.80926	425	T	C	428.995	110.157	0.000155146
1989	1222	P	2018	A	S3B_719443463	3B	719443463	4.46665	426	T	A	226.386	52.7731	3.41e-05
1990	1223	P	2018	A	S3B_719777624	3B	719777624	5.66414	426	T	C	291.83	58.9057	2.17e-06
1991	1224	P	2018	A	S3B_719851459	3B	719851459	4.1761	426	T	C	213.889	51.937	6.67e-05
1992	1225	P	2018	A	S3B_721046452	3B	721046452	4.19219	427	G	A	230.631	55.8717	6.42e-05
1993	1228	Mn	2017	A	S3B_735523381	3B	735523381	3.75622	429	C	T	2.22893	0.57725	0.000175297
1994	1229	Co	NA	O	S3B_736418967	3B	736418967	4.03555	429	A	T	-0.000571013	0.000141568	9.21e-05
1995	1230	Co	NA	O	S3B_736666482	3B	736666482	3.73267	429	C	G	-0.000589445	0.000153241	0.000185067
1996	1233	Cd	2017	O	S3B_756314904	3B	756314904	3.57446	431	T	G	0.0146403	0.00390792	0.000266405
1997	1234	Cd	2017	O	S3B_756314927	3B	756314927	3.57446	431	T	C	0.0146403	0.00390792	0.000266405
1998	1253	Ni	2018	O	S3B_758464620	3B	758464620	4.586	432	C	G	0.0203042	0.00465805	2.59e-05
[truncated: 1,155 more rows]
